# Supplementary material for: From Molecular to Cluster Properties: Rotational Spectroscopy of 2-Aminopyridine and of Its Biomimetic Cluster with Water
Source: Molecules. 2021 Nov 15;26(22):6870. doi: 10.3390/molecules26226870 (PMC8623352; doi:10.3390/molecules26226870)
Supplement: Supplementary file 1 [file molecules-26-06870-s001.zip]

Archive with 2 entries (2 files):
- Table_S2.txt
- Table_S1.txt
