# Supplementary material for: From Molecular to Cluster Properties: Rotational Spectroscopy of 2-Aminopyridine and of Its Biomimetic Cluster with Water
Source: Molecules. 2021 Nov 15;26(22):6870. doi: 10.3390/molecules26226870 (PMC8623352; doi:10.3390/molecules26226870)
Supplement: Supplementary file 1 [file molecules-26-06870-s001.zip › Table_S2.txt]

Supplementary file for the paper:

Adam Krasnicki, Zbigniew Kisiel, and Jean-Claude Guillemin
          "From Molecular to Cluster Properties: Rotational Spectroscopy of
           2-Aminopyridine and of its Biomimetic Cluster with Water"
Molecules 2021, 26, 6870. https://doi.org/10.3390/molecules26226870

/////////////////////////////////////////////////////////////////////////////////////////////

Table S2.  This file contains three output files resulting from fitting the measured
           rotational transition frequencies for the cluster between one molecule
           of water and 2-aminopyidine and its two isotopic variants:
           
           1/ The fit of FTMW data for the parent 2-aminopyridine...water cluster
           2/ The fit of FTMW data for the 2-aminopyridine d-5...water cluster
           3/ The fit of FTMW data for the 2-aminopyridine d-6...water cluster

           NOTE: the various outputs are separated by three lines as below, so that the
                 text 'cut here' can be used to rapidly locate the different sections.


/////////////////////////////////////////////////////////////////////////////////////////////
//////////////// cut here - please display and print using a fixed width font ///////////////
/////////////////////////////////////////////////////////////////////////////////////////////


2-aminopyridine...water                               Fri Sep 17 17:14:51 2021

-------------------------------------------------------------------------------------=========
                                              obs         o-c     error     blends     Notes
                                                                         o-c      wt
    / instead of : below denotes (o-c)>3*err
-------------------------------------------------------------------------------------=========
!
   1:  2  0  2  2  3    1  0  1  2  2         4749.4884   0.0039  0.002               
   2:  2  0  2  2  4    1  0  1  2  3         4749.6075   0.0018  0.002   0.0010 0.64  
   3:  2  0  2  0  2    1  0  1  0  1         4749.6075  -0.0005  0.002   0.0010 0.36  
   4:  2  0  2  1  3    1  0  1  1  2         4749.8401   0.0022  0.002               
!
   5:  3  1  3  1  3    2  1  2  1  2         6602.2743   0.0010  0.002               
   6:  3  1  3  1  2    2  1  2  1  1         6602.4091   0.0005  0.002               
   7:  3  1  3  2  4    2  1  2  2  3         6602.3590   0.0009  0.002               
   8:  3  1  3  2  3    2  1  2  2  2         6602.0157   0.0015  0.002               
   9:  3  1  3  2  5    2  1  2  2  4         6602.0906   0.0021  0.002  -0.0029 0.62  
  10:  3  1  3  0  3    2  1  2  0  2         6602.0906  -0.0110  0.002  -0.0029 0.38  
!
  11:  3  0  3  2  3    2  0  2  1  3         7023.2959   0.0013  0.002               
  12:  3  0  3  1  3    2  0  2  1  2         7024.4677   0.0015  0.002               
  13:  3  0  3  2  4    2  0  2  2  4         7023.6000  -0.0002  0.002               
  14:  3  0  3  1  2    2  0  2  2  2         7024.1486   0.0011  0.002               
  15:  3  0  3  2  5    2  0  2  2  4         7024.6601   0.0005  0.002               
  16:  3  0  3  0  3    2  0  2  0  2         7024.6935  -0.0036  0.002               
  17:  3  0  3  2  2    2  0  2  1  2         7025.1880  -0.0004  0.002               
  18:  3  0  3  1  4    2  0  2  2  4         7025.6503   0.0003  0.002               
  19:  3  0  3  2  1    2  0  2  1  1         7025.9804  -0.0014  0.002               
  20:  3  0  3  1  3    2  0  2  2  3         7026.2588  -0.0005  0.002               
!
  21:  3  2  2  2  2    2  2  1  1  1         7184.9974  -0.0033  0.002               
  22:  3  2  2  2  4    2  2  1  2  3         7185.2360  -0.0001  0.002               
  23:  3  2  2  2  5    2  2  1  2  4         7186.2372   0.0004  0.002               
  24/  3  2  2  2  4    2  2  1  1  3         7186.8411   0.0065  0.002               
  25:  3  2  2  1  3    2  2  1  1  2         7186.9756  -0.0007  0.002               
  26:  3  2  2  1  2    2  2  1  2  1         7187.2958   0.0008  0.002               
!
  27:  3  1  3  2  4    2  0  2  1  3         8609.3613   0.0005  0.002               
  28/  3  1  3  2  2    2  0  2  1  1         8608.4776  -0.0068  0.002               
  29:  3  1  3  2  5    2  0  2  2  4         8608.5518   0.0010  0.002               
!
  30:  4  1  4  1  4    3  1  3  1  3         8761.0545  -0.0011  0.002               
  31:  4  1  4  1  5    3  1  3  1  4         8760.7827   0.0018  0.002               
  32:  4  1  4  2  2    3  1  3  2  1         8760.9791  -0.0016  0.002               
!
  33:  4  0  4  2  6    3  0  3  2  5         9196.7805   0.0022  0.002               
  34:  4  0  4  0  4    3  0  3  0  3         9196.8389  -0.0003  0.002               
  35:  4  0  4  1  4    3  0  3  2  3         9196.9149   0.0015  0.002               
  36:  4  0  4  1  3    3  0  3  2  2         9196.9926   0.0012  0.002               
  37:  4  0  4  2  5    3  0  3  1  4         9197.0600  -0.0002  0.002               
  38:  4  0  4  2  4    3  0  3  2  4         9198.4162   0.0000  0.002               
!
  39:  4  1  3  1  3    3  1  2  1  3        10235.2587  -0.0006  0.002               
  40:  4  1  3  2  5    3  1  2  2  5        10235.3219  -0.0011  0.002               
  41:  4  1  3  2  5    3  1  2  1  4        10235.7385   0.0006  0.002               
  42:  4  1  3  2  4    3  1  2  2  4        10235.8256  -0.0018  0.002               
  43:  4  1  3  1  3    3  1  2  1  2        10236.0991   0.0000  0.002               
  44:  4  1  3  2  5    3  1  2  2  4        10236.1222   0.0005  0.002               
  45:  4  1  3  1  4    3  1  2  1  3        10236.1443   0.0010  0.002               
  46:  4  1  3  1  5    3  1  2  1  4        10236.2957   0.0000  0.002               
  47:  4  1  3  1  3    3  1  2  2  3        10236.5499   0.0008  0.002               
  48:  4  1  3  2  2    3  1  2  2  2        10236.5904  -0.0015  0.002               
  49:  4  1  3  1  5    3  1  2  2  4        10236.6770  -0.0025  0.002               
  50:  4  1  3  0  4    3  1  2  2  4        10237.2107   0.0002  0.002               
  51:  4  1  3  2  3    3  1  2  2  3        10237.2803   0.0006  0.002               
!
  52:  4  1  4  2  2    3  0  3  2  1        10344.6095   0.0002  0.002               
  53:  4  1  4  2  6    3  0  3  2  5        10344.8132  -0.0007  0.002               
  54:  4  1  4  1  5    3  0  3  2  4        10344.8692   0.0007  0.002               
  55:  4  1  4  2  3    3  0  3  1  2        10344.7582   0.0025  0.002               
  56:  4  1  4  1  4    3  0  3  2  3        10344.8971  -0.0005  0.002               
  57:  4  1  4  0  4    3  0  3  0  3        10344.9577   0.0001  0.002               
  58:  4  1  4  2  4    3  0  3  1  3        10345.1643  -0.0009  0.002               
  59:  4  1  4  1  3    3  0  3  2  2        10345.4539   0.0030  0.002               
  60:  4  1  4  2  5    3  0  3  1  4        10345.5431   0.0002  0.002               
!
  61:  5  1  5  1  5    4  1  4  2  5        10889.2329   0.0028  0.002               
  62:  5  1  5  2  3    4  1  4  1  3        10889.2862  -0.0008  0.002               
  63:  5  1  5  2  4    4  1  4  1  4        10890.4974   0.0001  0.002               
  64:  5  1  5  1  6    4  1  4  1  5        10891.3214  -0.0018  0.002               
  65:  5  1  5  2  4    4  1  4  2  3        10891.3748  -0.0037  0.002               
  66:  5  1  5  2  3    4  1  4  2  2        10891.4280  -0.0014  0.002               
  67:  5  1  5  2  6    4  1  4  2  5        10891.5399  -0.0031  0.002               
  68:  5  1  5  2  6    4  1  4  2  6        10893.2599  -0.0024  0.002               
!
  69:  5  0  5  0  5    4  0  4  0  4        11271.2720  -0.0035  0.002               
  70:  5  0  5  1  4    4  0  4  1  3        11271.4556  -0.0029  0.002               
  71:  5  0  5  1  4    4  0  4  2  4        11272.4228   0.0047  0.002               
  72:  5  0  5  2  6    4  0  4  2  5        11271.5027  -0.0002  0.002               
!
  73:  2  2  0  2  4    1  1  1  2  3        12593.9338   0.0015  0.002               
  74:  2  2  0  2  3    1  1  1  1  2        12594.6856  -0.0002  0.002               
!
  75:  2  2  1  2  4    1  1  0  2  3        12179.3719   0.0011  0.002               
  76:  2  2  1  2  1    1  1  0  1  1        12179.9093  -0.0039  0.002               
!
  77:  5  2  3  2  5    4  2  2  2  4        12589.5276   0.0015  0.002               
!
  78:  6  0  6  1  5    5  0  5  1  4        13282.0397  -0.0011  0.002               
  79:  6  0  6  2  7    5  0  5  2  6        13282.0747   0.0026  0.002               
  80:  6  0  6  2  6    5  0  5  2  5        13281.9582   0.0016  0.002               
!
  81:  6  2  4  2  7    5  2  3  2  6        15272.8698   0.0017  0.002   0.0008 0.58  
  82:  6  2  4  1  5    5  2  3  1  4        15272.8698  -0.0003  0.002   0.0008 0.42  
  83:  6  2  4  2  4    5  2  3  2  3        15272.9920   0.0025  0.002  -0.0003 0.16  
  84:  6  2  4  2  8    5  2  3  2  7        15272.9920  -0.0010  0.002  -0.0003 0.34  
  85:  6  2  4  0  6    5  2  3  0  5        15272.9920  -0.0006  0.002  -0.0003 0.25  
  86:  6  2  4  1  6    5  2  3  1  5        15272.9920  -0.0006  0.002  -0.0003 0.25  
!
  87:  3  2  1  2  5    2  1  2  2  4        15523.9622  -0.0015  0.003               
!
  88:  6  2  5  1  7    5  2  4  1  6        14188.6415   0.0000  0.002  -0.0006 0.59  
  89:  6  2  5  2  5    5  2  4  2  4        14188.6415  -0.0015  0.002  -0.0006 0.41  
  90:  6  2  5  2  8    5  2  4  2  7        14188.4864   0.0023  0.002   0.0017 0.40  
  91:  6  2  5  0  6    5  2  4  0  5        14188.4864   0.0015  0.002   0.0017 0.30  
  92:  6  2  5  2  6    5  2  4  2  5        14188.4864   0.0010  0.002   0.0017 0.29  
!
  93:  3  2  2  2  5    2  1  1  2  4        14201.6209   0.0022  0.002               
!
  94:  6  3  4  1  6    5  3  3  0  5        14527.5119   0.0010  0.002               
  95:  6  3  4  1  7    5  3  3  1  6        14527.6070  -0.0036  0.002               
  96:  6  3  4  2  5    5  3  3  2  4        14527.6522   0.0006  0.002               
!
  97:  7  0  7  1  7    6  0  6  1  6        15268.1402   0.0010  0.002               
  98:  7  0  7  2  7    6  0  6  2  6        15268.2171   0.0000  0.002               
  99:  7  0  7  1  6    6  0  6  1  5        15268.2660   0.0008  0.002               
 100:  7  0  7  2  8    6  0  6  2  7        15268.2872  -0.0010  0.002               
!
 101:  6  2  4  2  6    5  2  3  2  5        15272.8010   0.0003  0.002               
 102:  6  2  4  2  7    5  2  3  2  6        15272.8684   0.0003  0.002  -0.0006 0.58  
 103:  6  2  4  1  5    5  2  3  1  4        15272.8684  -0.0017  0.002  -0.0006 0.42  
 104:  6  2  4  2  5    5  2  3  2  4        15272.9264   0.0035  0.002   0.0002 0.41  
 105:  6  2  4  1  7    5  2  3  1  6        15272.9264  -0.0020  0.002   0.0002 0.59  
 106:  6  2  4  2  4    5  2  3  2  3        15272.9923   0.0028  0.002   0.0000 0.16  
 107:  6  2  4  2  8    5  2  3  2  7        15272.9923  -0.0007  0.002   0.0000 0.34  
 108:  6  2  4  1  6    5  2  3  1  5        15272.9923  -0.0003  0.002   0.0000 0.25  
 109:  6  2  4  0  6    5  2  3  0  5        15272.9923  -0.0003  0.002   0.0000 0.25  
!
 110:  7  2  6  2  6    6  2  5  2  5        16453.9408   0.0011  0.002  -0.0022 0.43  
 111:  7  2  6  1  8    6  2  5  1  7        16453.9408  -0.0047  0.002  -0.0022 0.57  
 112:  7  2  6  1  6    6  2  5  1  5        16453.7140   0.0053  0.002   0.0025 0.43  
 113:  7  2  6  2  8    6  2  5  2  7        16453.7140   0.0004  0.002   0.0025 0.57  
--------------------------------------------------------------------------------

PARAMETERS IN FIT (values truncated and Nlines statistics):

        10000            A  /MHz         3722.8200(13)                         1
        20000            B  /MHz         1384.23544(24)                        2
        30000            C  /MHz         1011.15835(17)                        3
          200           DJ  /kHz            0.2058(19)                         4
         1100          DJK  /kHz            0.419(15)                          5
         2000           DK  /kHz            2.20(27)                           6
        40100         delJ  /kHz            0.0588(13)                         7
        41000         delK  /kHz            0.612(45)                          8
    110010000   1:X.aa*3/2  /MHz            3.0091(31)                         9
    110040000   1:X(b-c)/4  /MHz            1.55556(95)                       10
    110610000        1:Xab  /MHz          [ 0.]                               11
    220010000   2:X.aa*3/2  /MHz           -4.8756(27)                        12
    220040000   2:X(b-c)/4  /MHz           -0.1283(10)                        13
    220610000        2:Xab  /MHz            1.43(18)                          14

 MICROWAVE AVG =        0.000023 MHz, IR AVG =        0.00000                 
 MICROWAVE RMS =        0.001960 MHz, IR RMS =        0.00000                 
 END OF ITERATION  1 OLD, NEW RMS ERROR=        0.97796         0.97796       

  distinct frequency lines in fit:    97
       distinct parameters of fit:    13

                                    upper state  lower state         overall
      limits of quantum number  1:      2    7       1    6           1    7
      limits of quantum number  2:      0    3       0    3           0    3
      limits of quantum number  3:      0    7       0    6           0    7
      limits of quantum number  4:      0    2       0    2           0    2
      limits of quantum number  5:      1    8       1    7           1    8

                  frequency range:        4749        16453


 PARAMETERS IN FIT WITH STANDARD ERRORS ON THOSE THAT ARE FITTED:
 (values rounded and degrees of freedom, Ndegf=Nlines-Nconst, statistics)

        10000            A  /MHz         3722.8201(14)                         1
        20000            B  /MHz         1384.23544(25)                        2
        30000            C  /MHz         1011.15836(18)                        3
          200           DJ  /kHz            0.2058(20)                         4
         1100          DJK  /kHz            0.419(16)                          5
         2000           DK  /kHz            2.21(29)                           6
        40100         delJ  /kHz            0.0588(14)                         7
        41000         delK  /kHz            0.612(47)                          8
    110010000   1:X.aa*3/2  /MHz            3.0091(33)                         9
    110040000   1:X(b-c)/4  /MHz            1.55556(100)                      10
    110610000        1:Xab  /MHz          [ 0.]                               11
    220010000   2:X.aa*3/2  /MHz           -4.8756(28)                        12
    220040000   2:X(b-c)/4  /MHz           -0.1284(11)                        13
    220610000        2:Xab  /MHz            1.43(19)                          14

 CORRELATION COEFFICIENTS, C.ij:

           A        B        C        -DJ      -DJK     -DK      -delJ    -delK   

A           1.0000
B           0.5547   1.0000
C          -0.7223  -0.7836   1.0000
-DJ        -0.0731  -0.7241   0.4022   1.0000
-DJK       -0.1060   0.1583  -0.1127  -0.4983   1.0000
-DK        -0.9722  -0.5559   0.7074   0.1101   0.0125   1.0000
-delJ      -0.3993  -0.7927   0.6023   0.5043  -0.3389   0.4215   1.0000
-delK      -0.3275  -0.5647   0.6669   0.6477  -0.0915   0.3219   0.0996   1.0000
1:X.aa*3/2  0.0443   0.0924  -0.0677  -0.0372  -0.0803  -0.0398  -0.0527  -0.0558
1:X(b-c)/4 -0.0571  -0.1619   0.1095   0.0785   0.0483   0.0387   0.1290   0.0618
2:X.aa*3/2  0.0001   0.0326   0.0011  -0.0512   0.0060   0.0066  -0.0010  -0.0321
2:X(b-c)/4 -0.0711  -0.1007   0.0869   0.0488  -0.0301   0.1122   0.1107   0.0297
2:Xab      -0.2627   0.1316   0.0309  -0.1692   0.1308   0.2561  -0.2049   0.0669

           1:X.aa*3 1:X(b-c) 2:X.aa*3 2:X(b-c) 2:Xab   

1:X.aa*3/2  1.0000
1:X(b-c)/4 -0.2645   1.0000
2:X.aa*3/2  0.2674  -0.0719   1.0000
2:X(b-c)/4 -0.0107   0.1323   0.1941   1.0000
2:Xab       0.0270  -0.1552  -0.0187  -0.0153   1.0000

 Mean value of |C.ij|, i.ne.j =   0.2123
 Mean value of  C.ij,  i.ne.j =  -0.0204


 No correlations with absolute value greater than 0.9950


 Worst fitted lines (obs-calc/error):

    28:   -3.4         24:    3.2         71:    2.4          1:    1.9
    76:   -1.9         65:   -1.9         95:   -1.8         16:   -1.8
    69:   -1.8         21:   -1.6         67:   -1.5         59:    1.5
    70:   -1.4          9:   -1.4         61:    1.4         79:    1.3
   112:    1.3         49:   -1.2         55:    1.2         68:   -1.2
   110:   -1.1          4:    1.1         33:    1.1         93:    1.1
    42:   -0.9         64:   -0.9         31:    0.9         90:    0.9
    80:    0.8         32:   -0.8          8:    0.8         12:    0.8
    73:    0.8         35:    0.8         48:   -0.8         77:    0.8
    66:   -0.7         19:   -0.7         11:    0.6         36:    0.6
    14:    0.6         40:   -0.6         30:   -0.6         78:   -0.6
    75:    0.6         97:    0.5         29:    0.5         94:    0.5
    87:   -0.5        100:   -0.5

    28/  3  1  3  2  2    2  0  2  1  1         8608.4776  -0.0068  0.002
    24/  3  2  2  2  4    2  2  1  1  3         7186.8411   0.0065  0.002
    71:  5  0  5  1  4    4  0  4  2  4        11272.4228   0.0047  0.002
     1:  2  0  2  2  3    1  0  1  2  2         4749.4884   0.0039  0.002
    76:  2  2  1  2  1    1  1  0  1  1        12179.9093  -0.0039  0.002
    65:  5  1  5  2  4    4  1  4  2  3        10891.3748  -0.0037  0.002
    95:  6  3  4  1  7    5  3  3  1  6        14527.6070  -0.0036  0.002
    16:  3  0  3  0  3    2  0  2  0  2         7024.6935  -0.0036  0.002
    69:  5  0  5  0  5    4  0  4  0  4        11271.2720  -0.0035  0.002
    21:  3  2  2  2  2    2  2  1  1  1         7184.9974  -0.0033  0.002
                                           _____________________________________
__________________________________________/ SPFIT output reformatted with PIFORM


/////////////////////////////////////////////////////////////////////////////////////////////
//////////////// cut here - please display and print using a fixed width font ///////////////
/////////////////////////////////////////////////////////////////////////////////////////////


 2-aminopyridine...water D-5                          Wed Oct 13 15:27:10 2021

-------------------------------------------------------------------------------------=========
                                              obs         o-c     error     blends     Notes
                                                                         o-c      wt
    / instead of : below denotes (o-c)>3*err
-------------------------------------------------------------------------------------=========
!
! bR 
!
   1:  2  2  1  2  4    1  1  0  2  3        11910.0576  -0.0014  0.002               
   2:  2  2  1  0  2    1  1  0  0  1        11910.2236   0.0039  0.002               
   3:  2  2  1  1  3    1  1  0  2  2        11910.5730   0.0020  0.002  -0.0025 0.50  
   4:  2  2  1  2  3    1  1  0  1  2        11910.5730  -0.0070  0.002  -0.0025 0.50  
!
! aR 
!
   5:  3  0  3  1  3    2  0  2  1  2         6873.0682   0.0041  0.002               
   6/  3  0  3  2  5    2  0  2  2  4         6873.2663   0.0120  0.002               
   7/  3  0  3  0  3    2  0  2  0  2         6873.3055   0.0125  0.002               
   8:  3  0  3  2  3    2  0  2  2  2         6873.4875   0.0059  0.002               
   9/  3  0  3  1  4    2  0  2  1  3         6873.5191   0.0099  0.002               
!
  10:  3  1  2  2  3    2  1  1  2  2         7552.7322  -0.0048  0.002               
  11:  3  1  2  1  4    2  1  1  1  3         7552.8067  -0.0023  0.002               
  12/  3  1  2  2  5    2  1  1  2  4         7552.8671  -0.0073  0.002               
!
  13/  3  1  3  1  4    2  1  2  1  3         6459.3802  -0.0068  0.002               
  14:  3  1  3  2  2    2  1  2  2  1         6459.4951   0.0008  0.002               
  15/  3  1  3  2  3    2  1  2  2  2         6459.6140  -0.0063  0.002               
  16/  3  1  3  2  5    2  1  2  2  4         6459.6807  -0.0095  0.002               
!
  17:  4  0  4  0  4    3  0  3  0  3         8998.2747   0.0052  0.002               
  18:  4  0  4  1  4    3  0  3  2  3         8998.3451   0.0030  0.002               
  19:  4  0  4  1  3    3  0  3  2  2         8998.4219  -0.0010  0.002               
  20:  4  0  4  2  5    3  0  3  1  4         8998.4927   0.0025  0.002               
!
  21:  4  1  4  1  5    3  1  3  2  5         8570.8595   0.0011  0.002               
  22:  4  1  4  2  3    3  1  3  1  3         8571.1176   0.0023  0.002               
  23:  4  1  4  1  5    3  1  3  1  4         8571.7217  -0.0023  0.002               
  24:  4  1  4  0  4    3  1  3  0  3         8571.8636  -0.0081  0.002  -0.0045 0.40  
  25:  4  1  4  2  6    3  1  3  2  5         8571.8636  -0.0020  0.002  -0.0045 0.60  
!
  26:  4  1  3  2  3    3  1  2  2  2        10016.4061  -0.0050  0.002   0.0022 0.28  
  27:  4  1  3  2  6    3  1  2  2  5        10016.4061   0.0050  0.002   0.0022 0.72  
  28:  4  1  3  1  5    3  1  2  1  4        10016.4983  -0.0015  0.002               
!
  29:  5  1  5  1  6    4  1  4  1  5        10656.1618  -0.0014  0.002               
  30:  5  1  5  2  6    4  1  4  2  5        10656.3832  -0.0007  0.002               
!
  31/  5  0  5  2  7    4  0  4  2  6        11027.5112  -0.0062  0.002               
  32:  5  0  5  0  5    4  0  4  0  4        11027.5616  -0.0005  0.002               
  33/  5  0  5  1  4    4  0  4  1  3        11027.7397  -0.0070  0.002               
  34/  5  0  5  2  6    4  0  4  2  5        11027.7841  -0.0061  0.002               
!
  35:  6  1  6  1  7    5  1  5  1  6        12713.4900   0.0032  0.002               
  36:  6  1  6  1  6    5  1  5  1  5        12713.6072   0.0036  0.002               
  37:  6  1  6  2  7    5  1  5  2  6        12713.6599   0.0028  0.002               
--------------------------------------------------------------------------------

PARAMETERS IN FIT (values truncated and Nlines statistics):

        10000            A  /MHz         3640.33734(40)                        1
        20000            B  /MHz         1354.60498(24)                        2
        30000            C  /MHz          989.28823(22)                        3
          200           DJ  /kHz            0.2532(31)                         4
         1100          DJK  /kHz          [ 0.419]                             5
         2000           DK  /kHz          [ 2.205]                             6
        40100         delJ  /kHz          [ 0.05881]                           7
        41000         delK  /kHz          [ 0.6119]                            8
    110010000   1:X.aa*3/2  /MHz            3.113(22)                          9
    110040000   1:X(b-c)/4  /MHz            1.5415(49)                        10
    110610000        1:Xab  /MHz          [ 0.]                               11
    220010000   2:X.aa*3/2  /MHz           -4.821(11)                         12
    220040000   2:X(b-c)/4  /MHz           -0.1455(29)                        13
    220610000        2:Xab  /MHz          [ 1.43]                             14

 MICROWAVE AVG =        0.000079 MHz, IR AVG =        0.00000                 
 MICROWAVE RMS =        0.005383 MHz, IR RMS =        0.00000                 
 END OF ITERATION  1 OLD, NEW RMS ERROR=        2.69157         2.69157       

  distinct frequency lines in fit:    34
       distinct parameters of fit:     8

                                    upper state  lower state         overall
      limits of quantum number  1:      2    6       1    5           1    6
      limits of quantum number  2:      0    2       0    1           0    2
      limits of quantum number  3:      1    6       0    5           0    6
      limits of quantum number  4:      0    2       0    2           0    2
      limits of quantum number  5:      2    7       1    6           1    7

                  frequency range:        6459        12713


 PARAMETERS IN FIT WITH STANDARD ERRORS ON THOSE THAT ARE FITTED:
 (values rounded and degrees of freedom, Ndegf=Nlines-Nconst, statistics)

        10000            A  /MHz         3640.3373(12)                         1
        20000            B  /MHz         1354.60499(75)                        2
        30000            C  /MHz          989.28824(67)                        3
          200           DJ  /kHz            0.2533(94)                         4
         1100          DJK  /kHz          [ 0.419]                             5
         2000           DK  /kHz          [ 2.205]                             6
        40100         delJ  /kHz          [ 0.05881]                           7
        41000         delK  /kHz          [ 0.6119]                            8
    110010000   1:X.aa*3/2  /MHz            3.113(68)                          9
    110040000   1:X(b-c)/4  /MHz            1.542(15)                         10
    110610000        1:Xab  /MHz          [ 0.]                               11
    220010000   2:X.aa*3/2  /MHz           -4.821(34)                         12
    220040000   2:X(b-c)/4  /MHz           -0.1455(89)                        13
    220610000        2:Xab  /MHz          [ 1.43]                             14

 CORRELATION COEFFICIENTS, C.ij:

           A        B        C        -DJ      1:X.aa*3 1:X(b-c) 2:X.aa*3 2:X(b-c)

A           1.0000
B           0.1275   1.0000
C          -0.1715  -0.4970   1.0000
-DJ         0.1113   0.2024  -0.9071   1.0000
1:X.aa*3/2 -0.1954  -0.4859   0.3436  -0.2109   1.0000
1:X(b-c)/4 -0.1454  -0.0377   0.0407  -0.0387   0.4714   1.0000
2:X.aa*3/2  0.0545   0.1515  -0.2365   0.1960  -0.0097  -0.3023   1.0000
2:X(b-c)/4 -0.0233  -0.1134  -0.0233   0.0472  -0.0145   0.3280  -0.6814   1.0000

 Mean value of |C.ij|, i.ne.j =   0.2203
 Mean value of  C.ij,  i.ne.j =  -0.0721


 No correlations with absolute value greater than 0.9950


 Worst fitted lines (obs-calc/error):

     7:    6.2          6:    6.0          9:    5.0         16:   -4.8
    12:   -3.6         33:   -3.5         13:   -3.4         15:   -3.1
    31:   -3.1         34:   -3.1          8:    2.9         17:    2.6
    10:   -2.4         24:   -2.3          5:    2.1          2:    1.9
    36:    1.8         35:    1.6         18:    1.5         37:    1.4
     3:   -1.3         20:    1.2         11:   -1.1         23:   -1.1
    22:    1.1         26:    1.1         28:   -0.8         29:   -0.7
     1:   -0.7         21:    0.6         19:   -0.5         14:    0.4
    30:   -0.3         32:   -0.2         27:    0.0         25:    0.0
     4:    0.0

     7/  3  0  3  0  3    2  0  2  0  2         6873.3055   0.0125  0.002
     6/  3  0  3  2  5    2  0  2  2  4         6873.2663   0.0120  0.002
     9/  3  0  3  1  4    2  0  2  1  3         6873.5191   0.0099  0.002
    16/  3  1  3  2  5    2  1  2  2  4         6459.6807  -0.0095  0.002
    12/  3  1  2  2  5    2  1  1  2  4         7552.8671  -0.0073  0.002
    33/  5  0  5  1  4    4  0  4  1  3        11027.7397  -0.0070  0.002
    13/  3  1  3  1  4    2  1  2  1  3         6459.3802  -0.0068  0.002
    15/  3  1  3  2  3    2  1  2  2  2         6459.6140  -0.0063  0.002
    31/  5  0  5  2  7    4  0  4  2  6        11027.5112  -0.0062  0.002
    34/  5  0  5  2  6    4  0  4  2  5        11027.7841  -0.0061  0.002
                                           _____________________________________
__________________________________________/ SPFIT output reformatted with PIFORM


/////////////////////////////////////////////////////////////////////////////////////////////
//////////////// cut here - please display and print using a fixed width font ///////////////
/////////////////////////////////////////////////////////////////////////////////////////////


 2-aminopyridine...water D-6                          Wed Oct 13 15:01:30 2021

-------------------------------------------------------------------------------------=========
                                              obs         o-c     error     blends     Notes
                                                                         o-c      wt
    / instead of : below denotes (o-c)>3*err
-------------------------------------------------------------------------------------=========
! scan8 
!
   1:  4  0  4  2  5    3  0  3  1  4         9095.7771  -0.0014  0.002               
   2:  4  0  4  1  3    3  0  3  2  2         9095.7122   0.0014  0.002               
   3:  4  0  4  1  4    3  0  3  2  3         9095.6103  -0.0020  0.002               
   4/  4  0  4  0  4    3  0  3  0  3         9095.5393  -0.0066  0.002               
   5:  4  0  4  2  6    3  0  3  2  5         9095.4785  -0.0037  0.002  -0.0012 0.63  
   6:  4  0  4  2  4    3  0  3  1  3         9095.4785   0.0032  0.002  -0.0012 0.37  
   7/  4  0  4  2  3    3  0  3  1  2         9095.4370  -0.0031  0.002   0.0074 0.60  
   8:  4  0  4  2  2    3  0  3  2  1         9095.4370   0.0236  0.002   0.0074 0.40  
!
! synspe2 
!
   9:  5  1  5  1  6    4  1  4  1  5        10774.6989   0.0023  0.002               
  10/  5  1  5  2  7    4  1  4  2  6        10774.7829   0.0064  0.002   0.0066 0.58  
  11:  5  1  5  0  5    4  1  4  0  4        10774.7829   0.0068  0.002   0.0066 0.42  
  12:  5  1  5  2  6    4  1  4  2  5        10774.9159  -0.0018  0.002               
!
! synspe1 
!
  13:  4  1  3  1  5    3  1  2  1  4        10192.3879   0.0044  0.002               
  14:  4  1  3  2  6    3  1  2  2  5        10192.2799  -0.0027  0.002               
!
! scan9 
!
  15:  5  1  4  2  5    4  1  3  2  4        12627.9316  -0.0031  0.002               
  16:  5  1  4  2  4    4  1  3  2  3        12627.9545  -0.0053  0.002               
!
! scan10 
!
  17/  6  1  6  1  7    5  1  5  1  6        12847.4347  -0.0061  0.002               
  18/  6  1  6  2  5    5  1  5  2  4        12847.4957   0.0143  0.002   0.0076 0.26  
  19:  6  1  6  0  6    5  1  5  0  5        12847.4957   0.0071  0.002   0.0076 0.32  
  20:  6  1  6  2  8    5  1  5  2  7        12847.4957   0.0037  0.002   0.0076 0.42  
  21:  6  1  6  2  7    5  1  5  2  6        12847.6026  -0.0100  0.002   0.0002 0.59  
  22:  6  1  6  1  5    5  1  5  1  4        12847.6026   0.0147  0.002   0.0002 0.41  
!
! scan12 
!
  23:  4  1  4  1  5    3  1  3  1  4         8672.5789   0.0000  0.002               
  24:  4  1  4  2  6    3  1  3  2  5         8672.7233   0.0034  0.002   0.0016 0.60  
  25:  4  1  4  0  4    3  1  3  0  3         8672.7233  -0.0010  0.002   0.0016 0.40  
  26:  4  1  4  2  5    3  1  3  2  4         8672.8971  -0.0008  0.002               
!
! scan13 
!
  27:  3  0  3  1  4    2  0  2  1  3         6962.7376   0.0010  0.002               
  28:  3  0  3  2  3    2  0  2  2  2         6962.6836  -0.0058  0.002               
  29:  3  0  3  2  5    2  0  2  2  4         6962.4581  -0.0058  0.002               
  30:  3  0  3  2  4    2  0  2  2  3         6962.4084   0.0051  0.002               
  31:  3  0  3  1  3    2  0  2  1  2         6962.2820  -0.0006  0.002               
!
! scan14 
!
  32:  3  1  3  2  4    2  1  2  2  3         6539.9900   0.0012  0.002               
  33/  3  1  3  2  5    2  1  2  2  4         6539.7116  -0.0061  0.002               
  34:  3  1  3  1  4    2  1  2  1  3         6539.4159  -0.0004  0.002               
!
! scan15 
!
  35:  3  1  2  1  2    2  1  1  1  1         7691.8191  -0.0046  0.002   0.0029 0.24  
  36:  3  1  2  2  5    2  1  1  2  4         7691.8191   0.0053  0.002   0.0029 0.76  
  37:  3  1  2  2  4    2  1  1  2  3         7691.7973  -0.0011  0.002   0.0035 0.67  
  38:  3  1  2  1  3    2  1  1  1  2         7691.7973   0.0131  0.002   0.0035 0.33  
  39:  3  1  2  1  4    2  1  1  1  3         7691.7454   0.0052  0.002               
  40:  3  1  2  0  3    2  1  1  0  2         7691.6791  -0.0177  0.002  -0.0012 0.30  
  41:  3  1  2  2  3    2  1  1  2  2         7691.6791   0.0058  0.002  -0.0012 0.70  
  42:  3  1  2  2  1    2  1  1  2  0         7691.6009  -0.0143  0.002   0.0019 0.28  
  43:  3  1  2  1  3    2  1  1  0  2         7691.6009   0.0080  0.002   0.0019 0.72  
!
! scan11 
!
  44:  5  0  5  1  6    4  0  4  1  5        11128.0576   0.0005  0.002               
  45:  5  0  5  2  6    4  0  4  2  5        11128.3671  -0.0021  0.002               
!
! bR, scan16 
!
  46:  2  1  2  1  1    1  0  1  2  1         6553.0057  -0.0020  0.002               
  47:  2  1  2  0  2    1  0  1  0  1         6553.3488   0.0029  0.002               
  48:  2  1  2  2  3    1  0  1  1  2         6553.9599   0.0044  0.002               
  49:  2  1  2  1  3    1  0  1  2  2         6553.4943  -0.0039  0.002               
--------------------------------------------------------------------------------

PARAMETERS IN FIT (values truncated and Nlines statistics):

        10000            A  /MHz         3558.6210(13)                         1
        20000            B  /MHz         1383.47361(16)                        2
        30000            C  /MHz          998.26317(17)                        3
          200           DJ  /kHz            0.2278(26)                         4
         1100          DJK  /kHz          [ 0.419]                             5
         2000           DK  /kHz          [ 2.205]                             6
        40100         delJ  /kHz          [ 0.05881]                           7
        41000         delK  /kHz          [ 0.6119]                            8
    110010000   1:X.aa*3/2  /MHz            2.974(16)                          9
    110040000   1:X(b-c)/4  /MHz            1.5513(41)                        10
    110610000        1:Xab  /MHz          [ 0.]                               11
    220010000   2:X.aa*3/2  /MHz           -4.815(10)                         12
    220040000   2:X(b-c)/4  /MHz           -0.1256(40)                        13
    220610000        2:Xab  /MHz          [ 1.43]                             14

 MICROWAVE AVG =        0.000024 MHz, IR AVG =        0.00000                 
 MICROWAVE RMS =        0.003862 MHz, IR RMS =        0.00000                 
 END OF ITERATION  1 OLD, NEW RMS ERROR=        1.93095         1.93095       

  distinct frequency lines in fit:    38
       distinct parameters of fit:     8

                                    upper state  lower state         overall
      limits of quantum number  1:      2    6       1    5           1    6
      limits of quantum number  2:      0    1       0    1           0    1
      limits of quantum number  3:      2    6       1    5           1    6
      limits of quantum number  4:      0    2       0    2           0    2
      limits of quantum number  5:      1    8       0    7           0    8

                  frequency range:        6539        12847


 PARAMETERS IN FIT WITH STANDARD ERRORS ON THOSE THAT ARE FITTED:
 (values rounded and degrees of freedom, Ndegf=Nlines-Nconst, statistics)

        10000            A  /MHz         3558.6210(28)                         1
        20000            B  /MHz         1383.47362(34)                        2
        30000            C  /MHz          998.26318(37)                        3
          200           DJ  /kHz            0.2279(57)                         4
         1100          DJK  /kHz          [ 0.419]                             5
         2000           DK  /kHz          [ 2.205]                             6
        40100         delJ  /kHz          [ 0.05881]                           7
        41000         delK  /kHz          [ 0.6119]                            8
    110010000   1:X.aa*3/2  /MHz            2.975(35)                          9
    110040000   1:X(b-c)/4  /MHz            1.5513(89)                        10
    110610000        1:Xab  /MHz          [ 0.]                               11
    220010000   2:X.aa*3/2  /MHz           -4.816(22)                         12
    220040000   2:X(b-c)/4  /MHz           -0.1256(87)                        13
    220610000        2:Xab  /MHz          [ 1.43]                             14

 CORRELATION COEFFICIENTS, C.ij:

           A        B        C        -DJ      1:X.aa*3 1:X(b-c) 2:X.aa*3 2:X(b-c)

A           1.0000
B          -0.0224   1.0000
C          -0.4440  -0.0909   1.0000
-DJ         0.3225  -0.2143  -0.8831   1.0000
1:X.aa*3/2 -0.0073  -0.1976   0.1042  -0.0720   1.0000
1:X(b-c)/4 -0.3708  -0.0138   0.1182  -0.0945   0.4488   1.0000
2:X.aa*3/2 -0.0958   0.0630   0.0127   0.0029  -0.3293  -0.4036   1.0000
2:X(b-c)/4 -0.3156   0.0727   0.1052  -0.0845  -0.1138   0.4237   0.3914   1.0000

 Mean value of |C.ij|, i.ne.j =   0.2078
 Mean value of  C.ij,  i.ne.j =  -0.0603


 No correlations with absolute value greater than 0.9950


 Worst fitted lines (obs-calc/error):

    18:    3.8          7:    3.7         10:    3.3          4:   -3.3
    33:   -3.1         17:   -3.1         28:   -2.9         29:   -2.9
    16:   -2.6         39:    2.6         30:    2.6         13:    2.2
    48:    2.2         49:   -1.9         37:    1.8         15:   -1.5
    47:    1.4         35:    1.4         14:   -1.4          9:    1.1
    45:   -1.0         46:   -1.0          3:   -1.0         42:    0.9
    12:   -0.9         24:    0.8          1:   -0.7          2:    0.7
    40:   -0.6         32:    0.6          5:   -0.6         27:    0.5
    26:   -0.4         31:   -0.3         44:    0.2         34:   -0.2
    21:    0.1         43:    0.0         41:    0.0         38:    0.0
    36:    0.0         25:    0.0         23:    0.0         22:    0.0
    20:    0.0         19:    0.0         11:    0.0          8:    0.0
     6:    0.0

    18/  6  1  6  2  5    5  1  5  2  4        12847.4957   0.0143  0.002   0.0076 0.26
     7/  4  0  4  2  3    3  0  3  1  2         9095.4370  -0.0031  0.002   0.0074 0.60
    10/  5  1  5  2  7    4  1  4  2  6        10774.7829   0.0064  0.002   0.0066 0.58
     4/  4  0  4  0  4    3  0  3  0  3         9095.5393  -0.0066  0.002
    33/  3  1  3  2  5    2  1  2  2  4         6539.7116  -0.0061  0.002
    17/  6  1  6  1  7    5  1  5  1  6        12847.4347  -0.0061  0.002
    28:  3  0  3  2  3    2  0  2  2  2         6962.6836  -0.0058  0.002
    29:  3  0  3  2  5    2  0  2  2  4         6962.4581  -0.0058  0.002
    16:  5  1  4  2  4    4  1  3  2  3        12627.9545  -0.0053  0.002
    39:  3  1  2  1  4    2  1  1  1  3         7691.7454   0.0052  0.002
                                           _____________________________________
__________________________________________/ SPFIT output reformatted with PIFORM


/////////////////////////////////////////////////////////////////////////////////////////////
//////////////// cut here - please display and print using a fixed width font ///////////////
/////////////////////////////////////////////////////////////////////////////////////////////
