# Supplementary material for: From Molecular to Cluster Properties: Rotational Spectroscopy of 2-Aminopyridine and of Its Biomimetic Cluster with Water
Source: Molecules. 2021 Nov 15;26(22):6870. doi: 10.3390/molecules26226870 (PMC8623352; doi:10.3390/molecules26226870)
Supplement: Supplementary file 1 [file molecules-26-06870-s001.zip › Table_S1.txt]

Supplementary file for the paper:

Adam Krasnicki, Zbigniew Kisiel, and Jean-Claude Guillemin
          "From Molecular to Cluster Properties: Rotational Spectroscopy of
           2-Aminopyridine and of its Biomimetic Cluster with Water"
Molecules 2021, 26, 6870. https://doi.org/10.3390/molecules26226870

/////////////////////////////////////////////////////////////////////////////////////////////

Table S1.  This file contains four output files resulting from fitting the measured
           rotational transition frequencies for 2-aminopyidine and its two
           isotopic variants:
           
           1/ The global fit of FTMW+CMW+MMW data for the 0+ substate of the parent
              2-aminopyridine
           2/ The fit of CMW+MMW data for the 0- substate of the parent 2-aminopyridine
           3/ The fit of FTMW data for the 0+ state of 2-aminopyridine d-5
           4/ The fit of FTMW data for the 0+ state of 2-aminopyridine d-6

           NOTE: the various outputs are separated by three lines as below, so that the
                 text 'cut here' can be used to rapidly locate the different sections.


/////////////////////////////////////////////////////////////////////////////////////////////
//////////////// cut here - please display and print using a fixed width font ///////////////
/////////////////////////////////////////////////////////////////////////////////////////////

2-aminopyridine, O+ state (ground)                    Fri Sep 17 14:04:48 2021

-------------------------------------------------------------------------------------=========
                                              obs         o-c     error     blends     Notes
                                                                         o-c      wt
    / instead of : below denotes (o-c)>3*err
-------------------------------------------------------------------------------------=========
!
!  IFPAN FTMW 
!
   1:  1  1  0  0  2  3    1  0  1  0  2  3   3922.9075   0.0004  0.002               
   2:  1  1  0  0  2  2    1  0  1  0  2  1   3922.8473   0.0026  0.002               
   3:  1  1  0  0  2  2    1  0  1  0  2  2   3921.0531   0.0000  0.002               
   4:  1  1  0  0  1  1    1  0  1  0  1  2   3921.1507  -0.0014  0.002               
   5:  1  1  0  0  2  1    1  0  1  0  2  2   3924.3220  -0.0002  0.002               
!
   6:  1  1  1  0  1  1    0  0  0  0  2  2   7636.9234  -0.0002  0.002  -0.0003 0.50  
   7:  1  1  1  0  1  1    0  0  0  0  1  1   7636.9234  -0.0003  0.002  -0.0003 0.50  
   8:  1  1  1  0  2  2    0  0  0  0  2  2   7637.4655  -0.0015  0.002  -0.0016 0.50  
   9:  1  1  1  0  2  2    0  0  0  0  1  1   7637.4655  -0.0015  0.002  -0.0016 0.50  
  10:  1  1  1  0  1  2    0  0  0  0  1  1   7638.5346  -0.0006  0.002  -0.0006 0.50  
  11:  1  1  1  0  1  2    0  0  0  0  2  2   7638.5346  -0.0005  0.002  -0.0006 0.50  
  12:  1  1  1  0  2  1    0  0  0  0  2  2   7639.3175   0.0000  0.002  -0.0001 0.50  
  13:  1  1  1  0  2  1    0  0  0  0  1  1   7639.3175   0.0000  0.002  -0.0001 0.50  
!
  14:  2  1  2  0  1  3    1  1  1  0  2  2   8306.2832   0.0044  0.002               
  15:  2  1  2  0  2  4    1  1  1  0  2  3   8306.3710   0.0000  0.002               
  16:  2  1  2  0  1  2    1  1  1  0  1  1   8306.5932  -0.0008  0.002               
  17:  2  1  2  0  1  1    1  1  1  0  2  1   8306.6932  -0.0021  0.002               
  18:  2  1  2  0  2  3    1  1  1  0  1  2   8307.2037  -0.0006  0.002               
!
  19:  2  0  2  0  0  2    1  0  1  0  0  1   9019.1617  -0.0015  0.002               
  20:  2  0  2  0  2  4    1  0  1  0  2  3   9019.1180   0.0012  0.002               
!
  21:  5  2  3  0  2  4    5  1  4  0  2  4   9263.3306  -0.0004  0.002               
  22:  5  2  3  0  1  6    5  1  4  0  1  6   9263.3892  -0.0006  0.002               
  23:  5  2  3  0  2  6    5  1  4  0  2  6   9264.2932  -0.0001  0.002               
!
  24:  2  2  0  0  1  1    2  1  1  0  1  2   9303.5250  -0.0011  0.002               
  25:  2  2  0  0  1  3    2  1  1  0  2  2   9303.5627   0.0043  0.002               
  26:  2  2  0  0  1  2    2  1  1  0  1  1   9303.6427  -0.0020  0.002               
  27:  2  2  0  0  2  2    2  1  1  0  1  2   9303.6781   0.0019  0.002               
  28:  2  2  0  0  2  1    2  1  1  0  1  1   9303.7383  -0.0045  0.002               
  29:  2  2  0  0  1  1    2  1  1  0  2  1   9303.8080  -0.0022  0.002               
  30:  2  2  0  0  0  2    2  1  1  0  0  2   9303.8990  -0.0019  0.002               
  31:  2  2  0  0  2  3    2  1  1  0  2  4   9303.0169   0.0005  0.002               
  32:  2  2  0  0  1  1    2  1  1  0  2  0   9303.0335  -0.0051  0.002               
  33:  2  2  0  0  2  2    2  1  1  0  0  2   9303.0708  -0.0004  0.002               
!
  34:  4  1  3  0  2  5    4  0  4  0  1  5   9518.8839   0.0034  0.002               
  35:  4  1  3  0  2  6    4  0  4  0  2  6   9517.6214   0.0043  0.002               
  36:  4  1  3  0  1  5    4  0  4  0  2  5   9515.8887   0.0008  0.002               
!
  37:  2  1  1  0  2  3    1  1  0  0  1  2  10058.1673  -0.0024  0.002               
  38:  2  1  1  0  2  4    1  1  0  0  2  3  10058.0502  -0.0031  0.002               
  39:  2  1  1  0  1  3    1  1  0  0  2  2  10058.6444  -0.0041  0.002               
  40:  2  1  1  0  2  3    1  1  0  0  2  3  10058.7487  -0.0034  0.002               
!
  41:  3  0  3  0  2  2    2  1  2  0  2  2  10818.8269   0.0017  0.002               
  42:  3  0  3  0  2  1    2  1  2  0  1  1  10818.9022  -0.0007  0.002               
  43:  3  0  3  0  1  3    2  1  2  0  2  3  10818.9685   0.0004  0.002               
  44:  3  0  3  0  1  2    2  1  2  0  1  1  10820.6368  -0.0006  0.002               
  45:  3  0  3  0  2  3    2  1  2  0  2  2  10820.6828   0.0015  0.002               
  46:  3  0  3  0  1  4    2  1  2  0  1  3  10821.0443   0.0011  0.002               
  47:  3  0  3  0  1  2    2  1  2  0  2  2  10821.1196   0.0003  0.002               
  48:  3  0  3  0  1  3    2  1  2  0  1  2  10821.1920   0.0021  0.002               
  49:  3  0  3  0  2  2    2  1  2  0  2  1  10821.2149  -0.0009  0.002               
  50:  3  0  3  0  2  3    2  1  2  0  1  3  10822.4656  -0.0009  0.002               
!
  51:  2  1  2  0  2  1    1  0  1  0  1  0  11351.3773   0.0000  0.002               
  52:  2  1  2  0  1  2    1  0  1  0  2  2  11351.7393  -0.0030  0.002               
  53:  2  1  2  0  2  0    1  0  1  0  1  1  11352.3270  -0.0012  0.002               
  54:  2  1  2  0  1  3    1  0  1  0  1  2  11352.6971   0.0014  0.002               
  55:  2  1  2  0  0  2    1  0  1  0  1  1  11352.7641  -0.0008  0.002               
  56:  2  1  2  0  2  4    1  0  1  0  2  3  11353.3877   0.006 UNFITTD   11353.3814  
  57:  2  1  2  0  0  2    1  0  1  0  0  1  11353.4854   0.0053  0.002               
  58:  2  1  2  0  1  2    1  0  1  0  2  1  11353.5322  -0.0017  0.002               
  59:  2  1  2  0  2  2    1  0  1  0  1  1  11353.7439  -0.0038  0.002               
  60:  2  1  2  0  2  3    1  0  1  0  2  2  11353.9643   0.0001  0.002               
!
  61:  2  2  1  0  0  2    2  1  2  0  0  2  11768.2638  -0.0031  0.002               
  62:  2  2  1  0  2  4    2  1  2  0  2  4  11768.3757  -0.0007  0.002               
  63:  2  2  1  0  1  3    2  1  2  0  1  3  11769.0884  -0.0007  0.002               
  64:  2  2  1  0  2  3    2  1  2  0  2  3  11766.3151   0.0008  0.002               
  65:  2  2  1  0  2  2    2  1  2  0  2  2  11766.5304  -0.0003  0.002               
!
  66:  3  1  3  0  1  4    2  0  2  0  1  3  14699.3533   0.0012  0.002               
  67:  3  1  3  0  1  3    2  0  2  0  1  2  14699.8636  -0.0018  0.002               
  68:  3  1  3  0  2  5    2  0  2  0  2  4  14699.9780   0.0043  0.002               
  69:  3  1  3  0  2  3    2  0  2  0  2  2  14700.1919  -0.0012  0.002               
  70:  3  1  3  0  2  4    2  0  2  0  2  3  14700.6325  -0.0003  0.002               
  71:  3  1  3  0  1  2    2  0  2  0  1  1  14700.8133  -0.0004  0.002               
!
  72:  4  2  3  0  1  3    4  1  4  0  1  3  15074.2126  -0.0009  0.002               
  73:  4  2  3  0  2  5    4  1  4  0  2  5  15074.4155  -0.0001  0.002               
  74:  4  2  3  0  2  4    4  1  4  0  2  4  15075.0889   0.0006  0.002               
  75:  4  2  3  0  1  5    4  1  4  0  1  5  15076.7269  -0.0032  0.002               
!
  76:  4  0  4  0  1  3    3  1  3  0  1  2  15444.3340  -0.0003  0.002               
  77:  4  0  4  0  2  2    3  1  3  0  2  1  15444.4580   0.0001  0.002               
  78:  4  0  4  0  1  5    3  1  3  0  1  4  15444.5307   0.0018  0.002               
!
  79:  4  3  1  0  1  5    4  2  2  0  2  5  15899.8685  -0.0006  0.002               
  80:  4  3  1  0  2  6    4  2  2  0  2  6  15900.3030   0.0049  0.002               
  81:  4  3  1  0  0  4    4  2  2  0  1  4  15900.4833   0.0026  0.002               
!
  82:  3  3  0  0  2  3    3  2  1  0  0  3  16754.8801   0.0024  0.002               
  83:  3  3  0  0  2  4    3  2  1  0  2  4  16755.2996   0.0001  0.002               
  84:  3  3  0  0  1  2    3  2  1  0  1  2  16755.4031  -0.0025  0.002               
  85:  3  3  0  0  1  4    3  2  1  0  1  4  16755.5320   0.0034  0.002               
  86:  3  3  0  0  2  2    3  2  1  0  2  2  16755.7325  -0.0037  0.002               
  87:  3  3  0  0  2  5    3  2  1  0  2  5  16755.8672   0.0047  0.002   0.0044 0.50  
  88:  3  3  0  0  0  3    3  2  1  0  0  3  16755.8672   0.0041  0.002   0.0044 0.50  
  89:  3  3  0  0  1  3    3  2  1  0  1  3  16755.9799  -0.0015  0.002               
!
! R.A.Kydd, I.M.Mills, J.Mol.Spectrosc. 42,320-326(1972)
!
  90:  3  3  0  1  0  3    2  2  1  1  0  2  31310.7600  -0.0173  0.050               
  91:  3  3  1  1  0  3    2  2  0  1  0  2  31128.1700  -0.0238  0.050               
  92:  7  0  7  1  0  7    6  1  6  1  0  6  27710.8400  -0.0001  0.050               
  93:  7  1  7  1  0  7    6  0  6  1  0  6  28036.4900  -0.0155  0.050               
  94:  8  0  8  1  0  8    7  1  7  1  0  7  31511.6000  -0.0197  0.050               
  95:  9  0  9  1  0  9    8  1  8  1  0  8  35265.9000   0.0373  0.050               
  96:  9  1  9  1  0  9    8  0  8  1  0  8  35330.6100  -0.0082  0.050               
  97:  9  5  5  1  0  9    9  4  6  1  0  9  30562.5600  -0.0181  0.050               
  98:  9  6  3  1  0  9    9  5  4  1  0  9  37274.1000   0.0043  0.050               
!
! E.Ye, R.P.A.Bettens, J.Mol.Spectrosc. 223,73-79(2004)
!
!  R-types
!
  99: 29  0 29  1  0 29   28  1 28  1  0 28 109594.4320  -0.0043  0.050               
 100: 28  0 28  1  0 28   27  1 27  1  0 27 105879.5830   0.0016  0.050               
 101: 27  0 27  1  0 27   26  1 26  1  0 26 102164.7180   0.0187  0.050               
 102: 26  0 26  1  0 26   25  1 25  1  0 25  98449.7920   0.0002  0.050               
 103: 25  0 25  1  0 25   24  1 24  1  0 24  94734.8860   0.0251  0.050               
 104: 24  0 24  1  0 24   23  1 23  1  0 23  91019.8710  -0.0377  0.050               
 105: 23  0 23  1  0 23   22  1 22  1  0 22  87304.9110  -0.0267  0.050               
 106: 22  0 22  1  0 22   21  1 21  1  0 21  83589.9290  -0.0216  0.050   0.0192 0.50  
 107: 21  1 20  1  0 21   20  2 19  1  0 20  83589.9290   0.0601  0.050   0.0192 0.50  
 108: 21  0 21  1  0 21   20  1 20  1  0 20  79874.9530   0.0023  0.050               
 109: 20  0 20  1  0 20   19  1 19  1  0 19  76159.9800   0.0389  0.050               
!
 110: 28  1 27  1  0 28   27  2 26  1  0 27 109590.2040  -0.0547  0.050               
 111: 27  1 26  1  0 27   26  2 25  1  0 26 105875.7620  -0.0153  0.050               
 112: 26  1 25  1  0 26   25  2 24  1  0 25 102161.3360   0.0162  0.050               
 113: 25  1 24  1  0 25   24  2 23  1  0 24  98446.8970  -0.0002  0.050               
 114: 24  1 23  1  0 24   23  2 22  1  0 23  94732.5230  -0.0006  0.050               
 115: 23  1 22  1  0 23   22  2 21  1  0 22  91018.1720  -0.0431  0.050               
 116: 22  1 21  1  0 22   21  2 20  1  0 21  87303.9600  -0.0304  0.050               
 117: 20  1 19  1  0 20   19  2 18  1  0 19  79875.9990   0.1343  0.050               
!
 118: 27  2 25  1  0 27   26  3 24  1  0 26 109599.4120  -0.0442  0.050  -0.0551 0.50  
 119: 27  3 25  1  0 27   26  2 24  1  0 26 109599.4120  -0.0658  0.050  -0.0551 0.50  
 120: 26  2 24  1  0 26   25  3 23  1  0 25 105886.8180   0.0591  0.050   0.0332 0.50  
 121: 26  3 24  1  0 26   25  2 23  1  0 25 105886.8180   0.0072  0.050   0.0332 0.50  
 122: 25  2 23  1  0 25   24  3 22  1  0 24 102174.4210   0.0675  0.050   0.0057 0.50  
 123: 25  3 23  1  0 25   24  2 22  1  0 24 102174.4210  -0.0561  0.050   0.0057 0.50  
 124: 24  2 22  1  0 24   23  3 21  1  0 23  98462.4780   0.187 UNFITTD   98462.2902  
 125: 23  2 21  1  0 23   22  3 20  1  0 22  94750.5850  -0.0215  0.050               
 126: 22  2 20  1  0 22   21  3 19  1  0 21  91039.3270   0.0364  0.050               
 127: 21  2 19  1  0 21   20  3 18  1  0 20  87328.2500   0.0552  0.050               
!
 128: 24  3 22  1  0 24   23  2 21  1  0 23  98462.4780  -0.1052  0.050               
 129: 23  3 21  1  0 23   22  2 20  1  0 22  94751.3260   0.0311  0.050               
 130: 22  3 20  1  0 22   21  2 19  1  0 21  91040.9010   0.0085  0.050               
 131: 21  3 19  1  0 21   20  2 18  1  0 20  87331.9460   0.0604  0.050               
 132: 26  3 23  1  0 26   25  4 22  1  0 25 109643.0500   0.0384  0.050               
 133: 25  3 22  1  0 25   24  4 21  1  0 24 105935.9160   0.0906  0.050               
 134: 24  3 21  1  0 24   23  4 20  1  0 23 102229.0510  -0.0116  0.050               
 135: 23  3 20  1  0 23   22  4 19  1  0 22  98521.7500  -0.0691  0.050               
 136: 22  3 19  1  0 22   21  4 18  1  0 21  94811.8160  -0.0727  0.050               
 137: 21  3 18  1  0 21   20  4 17  1  0 20  91094.3120  -0.0707  0.050               
 138: 20  3 17  1  0 20   19  4 16  1  0 19  87359.0330  -0.0956  0.050               
!
 139: 26  4 23  1  0 26   25  3 22  1  0 25 109644.6000   0.0349  0.050               
 140: 25  4 22  1  0 25   24  3 21  1  0 24 105939.4160   0.0877  0.050               
 141: 24  4 21  1  0 24   23  3 20  1  0 23 102236.8610  -0.0139  0.050               
 142: 23  4 20  1  0 23   22  3 19  1  0 22  98539.0750   0.0444  0.050               
 143: 22  4 19  1  0 22   21  3 18  1  0 21  94849.2380  -0.0518  0.050               
 144: 21  4 18  1  0 21   20  3 17  1  0 20  91174.3920  -0.0073  0.050               
 145: 20  4 17  1  0 20   19  3 16  1  0 19  87527.2730  -0.0137  0.050               
 146: 25  4 21  1  0 25   24  5 20  1  0 24 109743.4640   0.0061  0.050               
 147: 24  4 20  1  0 24   23  5 19  1  0 23 106024.6540   0.0062  0.050               
 148: 23  4 19  1  0 23   22  5 18  1  0 22 102278.3440  -0.0728  0.050               
 149: 22  4 18  1  0 22   21  5 17  1  0 21  98475.8390   0.0247  0.050               
 150: 21  4 17  1  0 21   20  5 16  1  0 20  94564.6330  -0.0698  0.050               
 151: 20  4 16  1  0 20   19  5 15  1  0 19  90456.8830   0.0044  0.050               
!
 152: 25  5 21  1  0 25   24  4 20  1  0 24 109808.6160   0.0487  0.050               
 153: 24  5 20  1  0 24   23  4 19  1  0 23 106159.9130  -0.0306  0.050               
 154: 23  5 19  1  0 23   22  4 18  1  0 22 102554.4240  -0.0224  0.050               
 155: 22  5 18  1  0 22   21  4 17  1  0 21  99027.0780  -0.0493  0.050               
 156: 21  5 17  1  0 21   20  4 16  1  0 20  95638.5720   0.0229  0.050               
 157: 20  5 16  1  0 20   19  4 15  1  0 19  92485.8590  -0.0428  0.050               
 158: 24  5 19  1  0 24   23  6 18  1  0 23 109384.2760  -0.0544  0.050               
 159: 23  5 18  1  0 23   22  6 17  1  0 22 105136.1930  -0.0306  0.050               
 160: 22  5 17  1  0 22   21  6 16  1  0 21 100461.4060  -0.0186  0.050               
 161: 21  5 16  1  0 21   20  6 15  1  0 20  95141.0660  -0.0161  0.050               
 162: 20  5 15  1  0 20   19  6 14  1  0 19  88948.3690   0.0292  0.050               
 163: 19  5 14  1  0 19   18  6 13  1  0 18  81744.0580   0.0443  0.050               
!
 164: 19  6 14  1  0 19   18  5 13  1  0 18 102118.3960  -0.180 UNFITTD  102118.5762  
 165: 18  6 13  1  0 18   17  5 12  1  0 17 102031.0200  -0.0683  0.050               
 166: 17  6 12  1  0 17   16  5 11  1  0 16 101974.8480  -0.0667  0.050               
 167: 16  6 11  1  0 16   15  5 10  1  0 15 101599.5770  -0.0150  0.050               
 168: 15  6 10  1  0 15   14  5  9  1  0 14 100600.7630  -0.0650  0.050               
 169: 14  6  9  1  0 14   13  5  8  1  0 13  98767.9720  -0.0568  0.050               
 170: 13  6  8  1  0 13   12  5  7  1  0 12  96050.5270  -0.0290  0.050               
 171: 12  6  7  1  0 12   11  5  6  1  0 11  92576.4110   0.0464  0.050               
 172: 12  6  6  1  0 12   11  5  7  1  0 11  93885.5870   0.0357  0.050               
!
 173: 10  7  4  1  0 10    9  6  3  1  0  9  91356.2560   0.0136  0.050               
 174: 10  7  3  1  0 10    9  6  4  1  0  9  91363.1610   0.0268  0.050               
 175:  9  8  2  1  0  9    8  7  1  1  0  8  93669.7260  -0.0397  0.050               
 176: 11  9  3  1  0 11   10  8  2  1  0 10 109869.6360  -0.0398  0.050               
 177: 43 13 31  1  0 43   42 14 28  1  0 42 109899.3620   0.299 UNFITTD  109899.0621  
!
!  Q-types
!
 178: 26  1 25  1  0 26   26  0 26  1  0 26  93325.0940  -0.0455  0.050               
 179: 27  1 26  1  0 27   27  0 27  1  0 27  97036.2740   0.0560  0.050               
 180: 28  1 27  1  0 28   28  0 28  1  0 28 100746.9130   0.0175  0.050               
 181: 29  1 28  1  0 29   29  0 29  1  0 29 104457.3000   0.0864  0.050               
!
 182: 28  2 26  1  0 28   28  1 27  1  0 28  95697.1040   0.0143  0.050               
 183: 29  2 27  1  0 29   29  1 28  1  0 29  99417.8750   0.0010  0.050               
 184: 30  2 28  1  0 30   30  1 29  1  0 30 103137.4570  -0.0001  0.050               
 185: 31  2 29  1  0 31   31  1 30  1  0 31 106855.9640  -0.0088  0.050               
!
 186: 29  3 26  1  0 29   29  2 27  1  0 29  94166.3540   0.0299  0.050               
 187: 30  3 27  1  0 30   30  2 28  1  0 30  97906.5910   0.0566  0.050               
 188: 31  3 28  1  0 31   31  2 29  1  0 31 101643.9010   0.0713  0.050               
 189: 32  3 29  1  0 32   32  2 30  1  0 32 105378.5100  -0.0512  0.050               
 190: 33  3 30  1  0 33   33  2 31  1  0 33 109111.0510   0.0278  0.050               
!
 191: 30  4 26  1  0 30   30  3 27  1  0 30  92409.1130   0.0360  0.050               
 192: 31  4 27  1  0 31   31  3 28  1  0 31  96181.6060   0.0829  0.050               
 193: 32  4 28  1  0 32   32  3 29  1  0 32  99947.9350  -0.0019  0.050               
 194: 33  4 29  1  0 33   33  3 30  1  0 33 103709.1300   0.0091  0.050               
 195: 34  4 30  1  0 34   34  3 31  1  0 34 107465.6910  -0.0372  0.050               
!
 196: 31  5 26  1  0 31   31  4 27  1  0 31  90377.5580   0.0450  0.050               
 197: 32  5 27  1  0 32   32  4 28  1  0 32  94200.9220   0.0206  0.050               
 198: 33  5 28  1  0 33   33  4 29  1  0 33  98012.5310  -0.0205  0.050               
 199: 34  5 29  1  0 34   34  4 30  1  0 34 101814.4600   0.162 UNFITTD  101814.2978  
 200: 35  5 30  1  0 35   35  4 31  1  0 35 105607.6970   0.1485  0.050               
 201: 36  5 31  1  0 36   36  4 32  1  0 36 109393.4870   0.0657  0.050               
!
 202: 31  6 25  1  0 31   31  5 26  1  0 31  84062.3960   0.223 UNFITTD   84062.1729  
 203: 32  6 26  1  0 32   32  5 27  1  0 32  87998.2960  -0.0462  0.050               
 204: 33  6 27  1  0 33   33  5 28  1  0 33  91903.8260  -0.0262  0.050               
 205: 35  6 29  1  0 35   35  5 30  1  0 35  99648.9740  -0.0223  0.050               
 206: 36  6 30  1  0 36   36  5 31  1  0 36 103496.6380  -0.0547  0.050               
 207: 37  6 31  1  0 37   37  5 32  1  0 37 107331.3120  -0.0251  0.050               
!
 208: 32  7 26  1  0 32   32  6 27  1  0 32  88022.2950   0.0372  0.050               
 209: 33  7 27  1  0 33   33  6 28  1  0 33  91915.4390  -0.0319  0.050               
 210: 35  7 29  1  0 35   35  6 30  1  0 35  99651.6860   0.0487  0.050               
 211: 37  7 31  1  0 37   37  6 32  1  0 37 107331.9610   0.0489  0.050               
!
 212: 34  8 26  1  0 34   34  7 27  1  0 34  81461.2610  -0.0229  0.050               
 213: 36  8 28  1  0 36   36  7 29  1  0 36  90055.2530  -0.0127  0.050               
 214: 38  8 30  1  0 38   38  7 31  1  0 38  98257.1760   0.0151  0.050               
 215: 40  8 32  1  0 40   40  7 33  1  0 40 106259.2670   0.0631  0.050               
!
 216: 34  9 26  1  0 34   34  8 27  1  0 34  82118.2270   0.0073  0.050               
 217: 36  9 28  1  0 36   36  8 29  1  0 36  90243.3850  -0.0663  0.050               
 218: 38  9 30  1  0 38   38  8 31  1  0 38  98307.0520  -0.1199  0.050               
 219: 40  9 32  1  0 40   40  8 33  1  0 40 106271.6920  -0.0379  0.050               
!
 220: 40 10 30  1  0 40   40  9 31  1  0 40  90438.5910  -0.0120  0.050               
 221: 41 10 31  1  0 41   41  9 32  1  0 41  95089.2280  -0.0217  0.050               
 222: 42 10 32  1  0 42   42  9 33  1  0 42  99542.0010  -0.0565  0.050               
 223: 43 10 33  1  0 43   43  9 34  1  0 43 103858.1050  -0.0390  0.050               
 224: 44 10 34  1  0 44   44  9 35  1  0 44 108077.9150  -0.0647  0.050               
!
 225: 43 11 32  1  0 43   43 10 33  1  0 43  94730.0280  -0.0156  0.050               
 226: 44 11 33  1  0 44   44 10 34  1  0 44  99540.4700  -0.0208  0.050               
 227: 45 11 34  1  0 45   45 10 35  1  0 45 104118.8400   0.0116  0.050               
 228: 46 11 35  1  0 46   46 10 36  1  0 46 108535.8560  -0.0135  0.050               
!
 229: 43 12 31  1  0 43   43 11 32  1  0 43  81185.6170  -0.0090  0.050               
 230: 44 12 32  1  0 44   44 11 33  1  0 44  87663.4730   0.0111  0.050               
 231: 45 12 33  1  0 45   45 11 34  1  0 45  93532.6980  -0.0365  0.050               
 232: 46 12 34  1  0 46   46 11 35  1  0 46  98894.5000   0.0434  0.050               
!
 233: 25 15 10  1  0 25   25 14 11  1  0 25  98463.8840   0.0254  0.050               
!
 234: 35 17 19  1  0 35   35 16 20  1  0 35 109046.2780   0.0113  0.050               
 235: 36 17 20  1  0 36   36 16 21  1  0 36 108372.3710  -0.0243  0.050               
 236: 37 17 21  1  0 37   37 16 22  1  0 37 107624.7940  -0.0371  0.050               
 237: 38 17 22  1  0 38   38 16 23  1  0 38 106796.1800   0.0308  0.050               
 238: 39 17 23  1  0 39   39 16 24  1  0 39 105878.9120  -0.0555  0.050               
 239: 41 17 25  1  0 41   41 16 26  1  0 41 103756.7190   0.0042  0.050               
 240: 45 17 29  1  0 45   45 16 30  1  0 45  98565.9110   0.0201  0.050               
!
!  IFPAN MMW,
!
!  type-II R-types
!
 241: 69  1 69  1  0 69   68  0 68  1  0 68 258151.2810  -0.0569  0.050               
 242: 68  2 67  1  0 68   67  1 66  1  0 67 258143.4230   0.0363  0.050               
 243: 67  3 65  1  0 67   66  2 64  1  0 66 258136.7770   0.0763  0.050               
 244: 66  4 63  1  0 66   65  3 62  1  0 65 258132.7310  -0.0269  0.050               
 245: 65  5 61  1  0 65   64  4 60  1  0 64 258133.5840   0.0243  0.050               
 246: 64  6 59  1  0 64   63  5 58  1  0 63 258141.8910   0.0506  0.050               
 247: 63  7 57  1  0 63   62  6 56  1  0 62 258161.3700  -0.0115  0.050               
 248: 62  8 55  1  0 62   61  7 54  1  0 61 258197.5480   0.0513  0.050               
 249: 61  9 53  1  0 61   60  8 52  1  0 60 258257.8150   0.0075  0.050               
 250: 60 10 51  1  0 60   59  9 50  1  0 59 258353.5780   0.0332  0.050               
 251: 59 11 49  1  0 59   58 10 48  1  0 58 258501.8530  -0.0090  0.050               
 252: 58 12 47  1  0 58   57 11 46  1  0 57 258730.2390  -0.1085  0.050               
 253: 57 12 45  1  0 57   56 13 44  1  0 56 259083.6510   0.0549  0.050               
 254: 57 13 45  1  0 57   56 12 44  1  0 56 259088.5390   0.0752  0.050               
 255: 54 15 40  1  0 54   53 14 39  1  0 53 258513.1620  -0.0862  0.050               
 256: 36 14 22  1  0 36   35 13 23  1  0 35 257312.3680  -0.0151  0.050               
 257: 37 14 24  1  0 37   36 13 23  1  0 36 257501.3650   0.0596  0.050               
 258: 31 17 15  1  0 31   30 16 14  1  0 30 257595.3560   0.0133  0.050               
 259: 28 19 10  1  0 28   27 18  9  1  0 27 257875.6960   0.0027  0.050               
 260: 25 21  4  1  0 25   24 20  5  1  0 24 257845.8220   0.0793  0.050               
!
 261: 55 14 41  1  0 55   54 15 40  1  0 54 259938.6130  -0.0038  0.050               
 262: 56 13 43  1  0 56   55 14 42  1  0 55 259611.3080  -0.0122  0.050               
 263: 56 14 43  1  0 56   55 13 42  1  0 55 259708.6370  -0.0200  0.050               
 264: 48 15 34  1  0 48   47 14 33  1  0 47 258848.2350   0.0028  0.050               
 265: 39 14 26  1  0 39   38 13 25  1  0 38 259599.6100   0.0768  0.050               
 266: 35 15 21  1  0 35   34 14 20  1  0 34 260378.5370   0.0019  0.050               
 267: 33 16 18  1  0 33   32 15 17  1  0 32 259360.5830   0.0151  0.050               
 268: 33 16 17  1  0 33   32 15 18  1  0 32 259362.5600   0.0204  0.050               
 269: 30 18 13  1  0 30   29 17 12  1  0 29 260090.7100  -0.0045  0.050               
 270: 27 20  7  1  0 27   26 19  8  1  0 26 260194.2220   0.0731  0.050               
 271: 24 22  2  1  0 24   23 21  3  1  0 23 260116.0230  -0.0099  0.050               
!
 272: 81  1 81  1  0 81   80  0 80  1  0 80 302697.8760   0.0026  0.050               
 273: 80  2 79  1  0 80   79  1 78  1  0 79 302689.6830  -0.0149  0.050               
 274: 79  3 77  1  0 79   78  2 76  1  0 78 302682.3040   0.0404  0.050               
 275: 78  4 75  1  0 78   77  3 74  1  0 77 302676.5670   0.0116  0.050               
 276: 77  5 73  1  0 77   76  4 72  1  0 76 302673.8470   0.0030  0.050               
 277: 76  6 71  1  0 76   75  5 70  1  0 75 302675.7710  -0.0064  0.050               
 278: 75  7 69  1  0 75   74  6 68  1  0 74 302684.4720  -0.0382  0.050               
 279: 74  8 67  1  0 74   73  7 66  1  0 73 302702.8630  -0.0218  0.050               
 280: 73  9 65  1  0 73   72  8 64  1  0 72 302734.6620  -0.0347  0.050               
 281: 72 10 63  1  0 72   71  9 62  1  0 71 302785.0800  -0.0089  0.050               
 282: 71 11 61  1  0 71   70 10 60  1  0 70 302861.1440  -0.0150  0.050               
 283: 70 12 59  1  0 70   69 11 58  1  0 69 302973.0050   0.0745  0.050               
 284: 69 13 57  1  0 69   68 12 56  1  0 68 303135.0040   0.0216  0.050               
 285: 68 14 55  1  0 68   67 13 54  1  0 67 303369.3730   0.0078  0.050               
 286: 66 16 51  1  0 66   65 15 50  1  0 65 304226.9470   0.1107  0.050               
 287: 66 15 51  1  0 66   65 16 50  1  0 65 304214.8270   0.0457  0.050               
!
 288: 43 16 27  1  0 43   42 15 28  1  0 42 302342.9450   0.0099  0.050               
 289: 35 21 15  1  0 35   34 20 14  1  0 34 304005.2500  -0.0143  0.050               
 290: 29 25  5  1  0 29   28 24  4  1  0 28 304056.9990   0.0088  0.050               
 291: 32 23 10  1  0 32   31 22  9  1  0 31 304119.4430   0.0244  0.050               
 292: 71 17 54  1  0 71   70 18 53  1  0 70 330779.5690   0.0093  0.050               
 293: 71 18 54  1  0 71   70 17 53  1  0 70 330818.7640  -0.0305  0.050               
 294: 69 19 50  1  0 69   68 20 49  1  0 68 330536.9980   0.0037  0.050               
 295: 70 18 52  1  0 70   69 19 51  1  0 69 331563.4310  -0.0212  0.050               
!
 296: 89  1 89  1  0 89   88  0 88  1  0 88 332388.4710  -0.0507  0.050               
 297: 88  2 87  1  0 88   87  1 86  1  0 87 332380.1830  -0.0523  0.050               
 298: 87  3 85  1  0 87   86  2 84  1  0 86 332372.4370  -0.0134  0.050               
 299: 85  5 81  1  0 85   84  4 80  1  0 84 332361.6740  -0.0451  0.050               
 300: 84  6 79  1  0 84   83  5 78  1  0 83 332361.0580   0.0552  0.050               
 301: 82  8 75  1  0 82   81  7 74  1  0 81 332376.8850  -0.0018  0.050               
 302: 81  9 73  1  0 81   80  8 72  1  0 80 332398.1450   0.0148  0.050               
 303: 80 10 71  1  0 80   79  9 70  1  0 79 332432.5390   0.0094  0.050               
 304: 79 11 69  1  0 79   78 10 68  1  0 78 332484.6080   0.0053  0.050               
 305: 78 12 67  1  0 78   77 11 66  1  0 77 332560.4010  -0.0177  0.050               
 306: 77 13 65  1  0 77   76 12 64  1  0 76 332668.2930   0.0021  0.050               
 307: 76 14 63  1  0 76   75 13 62  1  0 75 332819.8620  -0.0228  0.050               
 308: 41 21 21  1  0 41   40 20 20  1  0 40 331218.2490  -0.0044  0.050               
!
 309: 54 18 37  1  0 54   53 17 36  1  0 53 331826.2620   0.0066  0.050               
 310: 29 29  1  1  0 29   28 28  0  1  0 28 331684.9400  -0.0185  0.050               
 311: 38 23 16  1  0 38   37 22 15  1  0 37 331749.6290  -0.0030  0.050               
 312: 32 27  6  1  0 32   31 26  5  1  0 31 331797.6450   0.0001  0.050               
 313: 35 25 11  1  0 35   34 24 10  1  0 34 331855.6150   0.0028  0.050               
!
!  Q-types
!
 314: 41 38  3  1  0 41   41 37  4  1  0 41 258809.9100  -0.0465  0.050               
 315: 45 38  7  1  0 45   45 37  8  1  0 45 258454.7710  -0.0128  0.050               
 316: 46 38  8  1  0 46   46 37  9  1  0 46 258350.0460  -0.0146  0.050               
 317: 47 38  9  1  0 47   47 37 10  1  0 47 258238.3490  -0.0077  0.050               
 318: 48 38 10  1  0 48   48 37 11  1  0 48 258119.2790  -0.0726  0.050               
 319: 49 38 11  1  0 49   49 37 12  1  0 49 257992.6290  -0.0859  0.050               
 320: 50 38 12  1  0 50   50 37 13  1  0 50 257858.1670   0.0607  0.050               
 321: 51 38 13  1  0 51   51 37 14  1  0 51 257715.2400   0.0657  0.050               
 322: 52 38 14  1  0 52   52 37 15  1  0 52 257563.5350  -0.0219  0.050               
 323: 53 38 15  1  0 53   53 37 16  1  0 53 257402.8920   0.0114  0.050               
 324: 54 38 16  1  0 54   54 37 17  1  0 54 257232.7460  -0.0133  0.050               
 325: 70 39 31  1  0 70   70 38 32  1  0 70 260294.2490   0.0292  0.050               
 326: 71 39 32  1  0 71   71 38 33  1  0 71 259922.8740   0.0153  0.050               
 327: 68 49 19  1  0 68   68 48 20  1  0 68 332813.5410   0.0431  0.050               
 328: 70 49 21  1  0 70   70 48 22  1  0 70 332475.4200  -0.0254  0.050               
 329: 71 49 22  1  0 71   71 48 23  1  0 71 332295.1040  -0.0077  0.050               
 330: 74 49 25  1  0 74   74 48 26  1  0 74 331705.9200  -0.0135  0.050               
 331: 75 49 26  1  0 75   75 48 27  1  0 75 331492.6030  -0.0222  0.050               
 332: 76 49 27  1  0 76   76 48 28  1  0 76 331270.4170   0.0032  0.050               
 333: 77 49 28  1  0 77   77 48 29  1  0 77 331039.0170  -0.0040  0.050               
 334: 78 49 29  1  0 78   78 48 30  1  0 78 330798.1920   0.0309  0.050               
 335: 79 49 30  1  0 79   79 48 31  1  0 79 330547.5390  -0.0010  0.050               
 336: 72 39 33  1  0 72   72 38 34  1  0 72 259533.9930   0.0432  0.050               
 337: 76 39 37  1  0 76   76 38 38  1  0 76 257788.3660   0.0740  0.050               
 338: 77 39 38  1  0 77   77 38 39  1  0 77 257300.4570   0.0367  0.050               
 339: 76  5 71  1  0 76   76  4 72  1  0 76 258715.6250   0.0945  0.050               
 340: 77  6 71  1  0 77   77  5 72  1  0 77 257270.8290  -0.0406  0.050               
 341: 79  8 72  1  0 79   79  7 73  1  0 79 259477.5760  -0.0375  0.050               
 342: 80  8 72  1  0 80   80  7 73  1  0 80 257891.2270  -0.0646  0.050               
 343: 82  9 73  1  0 82   82  8 74  1  0 82 259964.3420  -0.0474  0.050               
 344: 85 12 74  1  0 85   85 11 75  1  0 85 260154.6920  -0.0381  0.050               
 345: 86 40 46  1  0 86   86 39 47  1  0 86 259896.7310  -0.0064  0.050               
 346: 88 13 75  1  0 88   88 12 76  1  0 88 260023.8120  -0.0289  0.050               
 347: 89 14 75  1  0 89   89 13 76  1  0 89 257926.1220  -0.0551  0.050               
 348: 91 16 76  1  0 91   91 15 77  1  0 91 259542.2520   0.0173  0.050               
 349: 92 16 76  1  0 92   92 15 77  1  0 92 257235.8680   0.0503  0.050               
 350: 94 17 77  1  0 94   94 16 78  1  0 94 258674.3760   0.0508  0.050               
 351: 97 50 47  1  0 97   97 49 48  1  0 97 331591.4970  -0.0241  0.050               
 352: 98 50 48  1  0 98   98 49 49  1  0 98 331119.5170   0.0387  0.050               
 353: 99 41 58  1  0 99   99 40 59  1  0 99 257191.9100  -0.0995  0.050               
!
! a-type
!
 354: 54 24 31  1  0 54   53 24 30  1  0 53 257247.2520   0.0098  0.050               
 355: 54 14 40  1  0 54   53 14 39  1  0 53 257581.5280  -0.0557  0.050               
 356: 52 15 37  1  0 52   51 15 36  1  0 51 259490.3330   0.0176  0.050               
 357: 56 14 43  1  0 56   55 14 42  1  0 55 259644.7110  -0.0012  0.050               
 358: 51 16 35  1  0 51   50 16 34  1  0 50 259684.0260  -0.0107  0.050               
 359: 54 21 34  1  0 54   53 21 33  1  0 53 260241.4800   0.0730  0.050               
-------------------------------------------------------------------------------------=========
    6 Lines rejected from fit

PARAMETERS IN FIT (values truncated and Nlines statistics):

        10099            A  /MHz         5780.37459(11)                        1
        20099            B  /MHz         2733.504446(71)                       2
        30099            C  /MHz         1857.675169(55)                       3
          299           DJ  /kHz            0.137392(11)                       4
         1199          DJK  /kHz            0.202569(50)                       5
         2099           DK  /kHz            0.93700(17)                        6
        40199           dJ  /kHz            0.0458083(41)                      7
        41099           dK  /kHz            0.365563(95)                       8
         3099           HK  /Hz             0.000605(45)                       9

    110010000     X.aa*3/2  /MHz            3.5853(18)                        10
    110040000     X(b-c)/4  /MHz            1.50413(74)                       11
    110610000         X.ab  /MHz          [ 0.]                               12
    220010000     X.aa*3/2  /MHz           -0.0788(27)                        13
    220040000     X(b-c)/4  /MHz           -1.15824(90)                       14
    220610000         X.ab  /MHz          [ 2.92]                             15
    220410000         X.ac  /MHz          [ 0.]                               16

 MICROWAVE AVG =       -0.000379 MHz, IR AVG =        0.00000                 
 MICROWAVE RMS =        0.037400 MHz, IR RMS =        0.00000                 
 END OF ITERATION  1 OLD, NEW RMS ERROR=        0.93017         0.93017       

  distinct frequency lines in fit:   344
       distinct parameters of fit:    13
          lines rejected from fit:     6    (ERRTST =  3.00E+00)

MICROWAVE       lines fitted       lines    lines      RMS      RMS ERROR    J range  Ka range    freq. range
            total   dv=0 dv.ne.0   UNFITTD  e>900
v"= 0         83     83      0        1      0       0.002225     1.11228     0   5    0   3     3921    16756
v"= 1        261    261      0        5      0       0.042886     0.85772     2  99    0  50    27711   332820
--------------------------------------------------------------------------------------------
total:       344    344      0        6      0       0.037372     0.92557

NOTE: the RMS values above are for Nlines statistics, but the 'total' values may differ slightly from
      those in the .FIT file since the o-c values for this evaluation are as rounded in the .FIT.


 PARAMETERS IN FIT WITH STANDARD ERRORS ON THOSE THAT ARE FITTED:
 (values rounded and degrees of freedom, Ndegf=Nlines-Nconst, statistics)

        10099            A  /MHz         5780.374598(100)                      1
        20099            B  /MHz         2733.504446(67)                       2
        30099            C  /MHz         1857.675169(52)                       3
          299           DJ  /kHz            0.137393(10)                       4
         1199          DJK  /kHz            0.202569(47)                       5
         2099           DK  /kHz            0.93701(16)                        6
        40199           dJ  /kHz            0.0458083(39)                      7
        41099           dK  /kHz            0.365563(90)                       8
         3099           HK  /Hz             0.000605(43)                       9

    110010000     X.aa*3/2  /MHz            3.5854(17)                        10
    110040000     X(b-c)/4  /MHz            1.50413(70)                       11
    110610000         X.ab  /MHz          [ 0.]                               12
    220010000     X.aa*3/2  /MHz           -0.0789(26)                        13
    220040000     X(b-c)/4  /MHz           -1.15824(85)                       14
    220610000         X.ab  /MHz          [ 2.92]                             15
    220410000         X.ac  /MHz          [ 0.]                               16

 CORRELATION COEFFICIENTS, C.ij:

           A        B        C        -DJ      -DJK     -DK      -dJ      -dK     

A           1.0000
B           0.4726   1.0000
C           0.3707   0.4960   1.0000
-DJ        -0.2321  -0.5742  -0.2855   1.0000
-DJK       -0.1076   0.0533  -0.0941  -0.4022   1.0000
-DK        -0.3280  -0.0434  -0.0155   0.0832  -0.3804   1.0000
-dJ        -0.1164  -0.4730   0.2106   0.7075  -0.3688   0.0399   1.0000
-dK         0.0451  -0.1094   0.1148   0.6425  -0.2967   0.0522   0.4979   1.0000
HK          0.2830   0.0349   0.0580   0.0211  -0.0071  -0.8887   0.0840  -0.0480
X.aa*3/2    0.1247   0.0628   0.0839  -0.0317  -0.0178  -0.0366   0.0044   0.0123
X(b-c)/4    0.2033   0.1306  -0.0043  -0.0663  -0.0047  -0.0683  -0.0967  -0.0151
X.aa*3/2    0.0616  -0.0154  -0.0330   0.0127  -0.0077  -0.0286  -0.0052   0.0025
X(b-c)/4    0.0955   0.0511  -0.0392  -0.0246   0.0008  -0.0362  -0.0591  -0.0121

           HK       X.aa*3/2 X(b-c)/4 X.aa*3/2 X(b-c)/4

HK          1.0000
X.aa*3/2    0.0337   1.0000
X(b-c)/4    0.0525  -0.1692   1.0000
X.aa*3/2    0.0222   0.2451   0.0484   1.0000
X(b-c)/4    0.0262  -0.1878   0.4220   0.2753   1.0000

 Mean value of |C.ij|, i.ne.j =   0.1535
 Mean value of  C.ij,  i.ne.j =   0.0065


 No correlations with absolute value greater than 0.9950


 Worst fitted lines (obs-calc/error):

   200:    3.0        117:    2.7         57:    2.6         32:   -2.6
    80:    2.4        218:   -2.4         28:   -2.2        286:    2.2
    87:    2.2         14:    2.2        252:   -2.2         25:    2.1
    35:    2.1         68:    2.1        128:   -2.1         39:   -2.1
   353:   -2.0        138:   -1.9         59:   -1.9        339:    1.9
    86:   -1.9        133:    1.8        140:    1.8        181:    1.7
   255:   -1.7        319:   -1.7         85:    1.7         40:   -1.7
    34:    1.7        192:    1.7         75:   -1.6        260:    1.6
    61:   -1.5         38:   -1.5        265:    1.5        243:    1.5
   254:    1.5         52:   -1.5        283:    1.5        337:    1.5
   270:    1.5        359:    1.5        148:   -1.5        136:   -1.5
   318:   -1.5        188:    1.4        137:   -1.4        150:   -1.4
   135:   -1.4        165:   -1.4

   200: 35  5 30  1  0 35   35  4 31  1  0 35 105607.6970   0.1485  0.050
   117: 20  1 19  1  0 20   19  2 18  1  0 19  79875.9990   0.1343  0.050
    57:  2  1  2  0  0  2    1  0  1  0  0  1  11353.4854   0.0053  0.002
    32:  2  2  0  0  1  1    2  1  1  0  2  0   9303.0335  -0.0051  0.002
    80:  4  3  1  0  2  6    4  2  2  0  2  6  15900.3030   0.0049  0.002
   218: 38  9 30  1  0 38   38  8 31  1  0 38  98307.0520  -0.1199  0.050
    28:  2  2  0  0  2  1    2  1  1  0  1  1   9303.7383  -0.0045  0.002
   286: 66 16 51  1  0 66   65 15 50  1  0 65 304226.9470   0.1107  0.050
    87:  3  3  0  0  2  5    3  2  1  0  2  5  16755.8672   0.0047  0.002   0.0044 0.50
    14:  2  1  2  0  1  3    1  1  1  0  2  2   8306.2832   0.0044  0.002
                                           _____________________________________
__________________________________________/ SPFIT output reformatted with PIFORM


/////////////////////////////////////////////////////////////////////////////////////////////
//////////////// cut here - please display and print using a fixed width font ///////////////
/////////////////////////////////////////////////////////////////////////////////////////////

                                                     ASFIT version 19a.V.2020
_______________________________________________________________________________

 2-aminopyridine, O- state (v=1)                                         
_______________________________________________________________________________

 Fit of Watson's Hamiltonian --> reduction-A, representation-I.r  :


 A    =      5778.5650191744125550031   +-    0.0002979290933063724
 B    =      2730.1893773778151626175   +-    0.0001442383017074111
 C    =      1857.1491343448183215514   +-    0.0001157347863635590
  DJ  =         0.0001372638876788029   +-    0.0000000160323192622
  DJK =         0.0002032313326941847   +-    0.0000000700618838850
  DK  =         0.0009300291785238097   +-    0.0000002738118298929
  dJ  =         0.0000456265800006776   +-    0.0000000055620785902
  dK  =         0.0003649840666906016   +-    0.0000000949391315176
 HK   =         0.0000000005712660127   +-    0.0000000000654680032

          Deviation of fit =       0.048432
 Weighted deviation of fit =       0.968639

------------------------------------------------------------------------------------------------------
                 TRANSITION              Observed      Obs-Calc    Error  Note        Blend components
------------------------------------------------------------------------------------------------------
!
!   R.A.Kydd, I.M.Mills, J.Mol.Spectrosc. 42,320-326(1972)
!
   1.     7   0   7     6   1   6      27698.8300        0.0032   0.0500
   2.     7   1   7     6   0   6      28027.3300       -0.0119   0.0500
   3.     8   0   8     7   1   7      31499.1900       -0.0091   0.0500
   4.     9   0   9     8   1   8      35252.7500       -0.0112   0.0500
   5.     9   1   9     8   0   8      35318.3300        0.0148   0.0500
   6.     9   5   5     9   4   6      30564.9500       -0.0246   0.0500
   7.     9   6   3     9   5   4      37282.9400        0.0189   0.0500
!
!  E.Ye, R.P.A.Bettens, J.Mol.Spectrosc. 223,73-79(2004)
!
!  R-types
!
   8.    29   0  29    28   1  28     109560.6600        0.0116   0.0500
   9.    28   0  28    27   1  27     105846.8880        0.0401   0.0500
  10.    27   0  27    26   1  26     102133.0300        0.0100   0.0500
  11.    26   0  26    25   1  25      98419.2180        0.0513   0.0500
  12.    25   0  25    24   1  24      94705.3040        0.0141   0.0500
  13.    24   0  24    23   1  23      90991.4200        0.0283   0.0500
!
  14.    28   1  27    27   2  26     109550.9890       -0.0368   0.0500
  15.    27   1  26    26   2  25     105837.5660       -0.0339   0.0500
  16.    26   1  25    25   2  24     102124.2220        0.0242   0.0500
  17.    25   1  24    24   2  23      98410.8190       -0.0118   0.0500
  18.    24   1  23    23   2  22      94697.5470        0.0341   0.0500
  19.    23   1  22    22   2  21      90984.2650        0.0049   0.0500
!
  20.B   27   2  25    26   3  24     109554.7930 B     -0.0420   0.0500 1.0E+00   109554.8238
  21.B   27   3  25    26   2  24     109554.7930 B     -0.0420   0.0500 1.0E+00   109554.8462
  22.B   26   2  24    25   3  23     105843.2160 B      0.0015   0.0500 1.0E+00   105843.1876
  23.B   26   3  24    25   2  23     105843.2160 B      0.0015   0.0500 1.0E+00   105843.2415
  24.B   25   2  23    24   3  22     102131.9250 B      0.0169   0.0500 1.0E+00   102131.8440
  25.B   25   3  23    24   2  22     102131.9250 B      0.0169   0.0500 1.0E+00   102131.9722
  26.E   24   2  22    23   3  21      98421.0560        0.2133   0.0500--excl  
  27.    23   2  21    22   3  20      94710.1760       -0.0437   0.0500
  28.    22   2  20    21   3  19      90999.9700        0.0101   0.0500
  29.    21   2  19    20   3  18      87289.8840       -0.0249   0.0500
!
  30.    24   3  22    23   2  21      98421.0460       -0.0997   0.0500
  31.    23   3  21    22   2  20      94710.9450        0.0149   0.0500
  32.    22   3  20    21   2  19      91001.6490        0.0385   0.0500
  33.    21   3  19    20   2  18      87293.7380        0.0329   0.0500
  34.    26   3  23    25   4  22     109593.1340        0.0421   0.0500
  35.    25   3  22    24   4  21     105886.8180       -0.1473   0.0500
  36.    24   3  21    23   4  20     102181.2020       -0.0353   0.0500
  37.    23   3  20    22   4  19      98474.9220       -0.0512   0.0500
  38.    22   3  19    21   4  18      94765.8230       -0.0847   0.0500
  39.    21   3  18    20   4  17      91048.9260       -0.1149   0.0500
  40.    20   3  17    19   4  16      87314.0140        0.0112   0.0500
!
  41.E   26   4  23    25   3  22     109594.3950       -0.3046   0.0500--excl  
  42.    25   4  22    24   3  21     105890.5880        0.0040   0.0500
  43.    24   4  21    23   3  20     102189.3240        0.0306   0.0500
  44.    23   4  20    22   3  19      98492.6950        0.0054   0.0500
  45.    22   4  19    21   3  18      94804.3090       -0.0267   0.0500
  46.    21   4  18    20   3  17      91131.1110        0.0077   0.0500
  47.    20   4  17    19   3  16      87486.1300       -0.0084   0.0500
  48.    25   4  21    24   5  20     109687.7870        0.0123   0.0500
  49.    24   4  20    23   5  19     105969.2750        0.0001   0.0500
  50.    23   4  19    22   5  18     102222.6100       -0.0258   0.0500
  51.    22   4  18    21   5  17      98418.3790       -0.0004   0.0500
  52.    21   4  17    20   5  16      94503.5800       -0.0004   0.0500
  53.    20   4  16    19   5  15      90389.0300        0.0359   0.0500
!
  54.    25   5  21    24   4  20     109754.8080       -0.0253   0.0500
  55.    24   5  20    23   4  19     106108.3580       -0.0005   0.0500
  56.    23   5  19    22   4  18     102505.8490        0.0009   0.0500
  57.    22   5  18    21   4  17      98982.9650        0.0387   0.0500
  58.    21   5  17    20   4  16      95600.9750        0.0090   0.0500
  59.E   20   5  16    19   4  15      92458.2750        0.2068   0.0500--excl  
  60.    24   5  19    23   6  18     109307.9250       -0.0467   0.0500
  61.    23   5  18    22   6  17     105049.1610       -0.0421   0.0500
  62.    22   5  17    21   6  16     100357.9740       -0.0049   0.0500
  63.    21   5  16    20   6  15      95015.1300       -0.0412   0.0500
  64.    20   5  15    19   6  14      88796.2440        0.0510   0.0500
!
  65.    19   6  14    18   5  13     102166.6970       -0.0313   0.0500
  66.    18   6  13    17   5  12     102081.7180       -0.0001   0.0500
  67.    17   6  12    16   5  11     102018.4230        0.0155   0.0500
  68.    16   6  11    15   5  10     101628.6750        0.0199   0.0500
  69.    15   6  10    14   5   9     100611.1880        0.0103   0.0500
  70.    14   6   9    13   5   8      98759.2510        0.0014   0.0500
!
  71.    10   7   4     9   6   3      91318.4110       -0.0003   0.0500
  72.    10   7   3     9   6   4      91325.2010        0.0307   0.0500
!
  73.     9   8   2     8   7   1      93636.3690        0.0097   0.0500
  74.    11   9   3    10   8   2     109828.4520       -0.0461   0.0500
!
!  Q-types
!
  75.    26   1  25    26   0  26      93156.3430        0.0279   0.0500
  76.    27   1  26    27   0  27      96860.9740        0.0788   0.0500
  77.    28   1  27    28   0  28     100565.0950        0.0217   0.0500
  78.    29   1  28    29   0  29     104268.9230        0.0321   0.0500
!
  79.    28   2  26    28   1  27      95518.6370        0.0423   0.0500
  80.    29   2  27    29   1  28      99232.9520        0.0377   0.0500
  81.    30   2  28    30   1  29     102946.1110        0.0821   0.0500
  82.    31   2  29    31   1  30     106658.0250       -0.0473   0.0500
!
  83.    29   3  26    29   2  27      93983.9990       -0.0038   0.0500
  84.    30   3  27    30   2  28      97717.8270        0.0052   0.0500
  85.    31   3  28    31   2  29     101448.6810       -0.0333   0.0500
  86.    32   3  29    32   2  30     105177.1770        0.1436   0.0500
  87.    33   3  30    33   2  31     108903.0720       -0.0024   0.0500
!
  88.?   30   4  26    30   3  27      92222.2070        0.1604   0.0500 >3*Err 
  89.    31   4  27    31   3  28      95988.2940        0.0523   0.0500
  90.    32   4  28    32   3  29      99748.4610        0.0853   0.0500
  91.    33   4  29    33   3  30     103503.3800        0.1240   0.0500
  92.    34   4  30    34   3  31     107253.5170       -0.0229   0.0500
!
  93.    31   5  26    31   4  27      90184.4890       -0.0053   0.0500
  94.    32   5  27    32   4  28      94001.9700        0.0600   0.0500
  95.    33   5  28    33   4  29      97807.5250        0.0148   0.0500
  96.    34   5  29    34   4  30     101603.2860        0.1377   0.0500
  97.    35   5  30    35   4  31     105390.2670        0.0218   0.0500
  98.    36   5  31    36   4  32     109169.8940       -0.0333   0.0500
!
  99.    31   6  25    31   5  26      83866.0160        0.0311   0.0500
 100.    32   6  26    32   5  27      87797.2540        0.0635   0.0500
 101.    33   6  27    33   5  28      91697.3460       -0.0256   0.0500
 102.    35   6  29    35   5  30      99431.2410        0.0226   0.0500
 103.    36   6  30    36   5  31     103273.0920        0.0221   0.0500
 104.    37   6  31    37   5  32     107101.6640       -0.1194   0.0500
!
 105.    32   7  26    32   6  27      87822.0170        0.0068   0.0500
 106.    33   7  27    33   6  28      91709.3750       -0.0779   0.0500
 107.    35   7  29    35   6  30      99433.9820        0.0071   0.0500
!
 108.    34   8  26    34   7  27      81222.9040       -0.0704   0.0500
 109.    36   8  28    36   7  29      89818.0920       -0.0288   0.0500
 110.    38   8  30    38   7  31      98014.0600        0.0318   0.0500
 111.    40   8  32    40   7  33     106007.0500        0.0100   0.0500
!
 112.    34   9  26    34   8  27      81901.8680        0.0349   0.0500
 113.    36   9  28    36   8  29      90013.4830        0.0205   0.0500
 114.    38   9  30    38   8  31      98066.0620       -0.0961   0.0500
 115.    40   9  32    40   8  33     106020.2340        0.0849   0.0500
!
 116.    40  10  30    40   9  31      90139.6920        0.0202   0.0500
 117.    41  10  31    41   9  32      94797.8200       -0.1415   0.0500
 118.    42  10  32    42   9  33      99254.1000       -0.0842   0.0500
 119.    43  10  33    43   9  34     103570.7360       -0.0207   0.0500
 120.    44  10  34    44   9  35     107789.0380       -0.0917   0.0500
!
 121.    43  11  32    43  10  33      94397.0380       -0.0697   0.0500
 122.    44  11  33    44  10  34      99218.8430       -0.0259   0.0500
 123.    45  11  34    45  10  35     103803.2620       -0.0301   0.0500
 124.    46  11  35    46  10  36     108222.6940       -0.0282   0.0500
!
 125.    43  12  31    43  11  32      80729.1970       -0.0406   0.0500
 126.    44  12  32    44  11  33      87239.6760       -0.0309   0.0500
 127.    45  12  33    45  11  34      93139.6120       -0.0631   0.0500
 128.    46  12  34    46  11  35      98524.8250        0.0600   0.0500
!
 129.    24  13  11    24  12  12      83922.6060       -0.0595   0.0500
 130.    26  13  13    26  12  14      82853.0490       -0.0211   0.0500
 131.    28  13  15    28  12  16      81408.1140        0.0011   0.0500
 132.    30  13  17    30  12  18      79363.5150        0.0196   0.0500
!
 133.    28  14  14    28  13  15      89569.0640        0.0013   0.0500
 134.    30  14  16    30  13  17      88187.1550       -0.0917   0.0500
 135.    32  14  18    32  13  19      86328.0530        0.0135   0.0500
!
 136.    25  15  10    25  14  11      98483.9910        0.0159   0.0500
 137.    26  15  11    26  14  12      98144.8860       -0.0081   0.0500
 138.    28  15  13    28  14  14      97325.7130       -0.0303   0.0500
 139.    30  15  15    30  14  16      96279.8550       -0.0512   0.0500
!
 140.    35  17  19    35  16  20     109090.2870       -0.0324   0.0500
 141.    36  17  20    36  16  21     108421.5160        0.0406   0.0500
 142.    37  17  21    37  16  22     107679.5730       -0.0098   0.0500
 143.    38  17  22    38  16  23     106857.2230       -0.0455   0.0500
 144.    39  17  23    39  16  24     105947.1540       -0.0083   0.0500
 145.    41  17  25    41  16  26     103840.7460        0.0205   0.0500
 146.    45  17  29    45  16  30      98670.3000       -0.0377   0.0500
!
!  IFPAN MMW
!
!  type-II bands
!
 147.    69   1  69    68   0  68     258075.1710       -0.0098   0.0500
 148.    68   2  67    67   1  66     258061.7650       -0.0203   0.0500
 149.    67   3  65    66   2  64     258049.6510       -0.0098   0.0500
 150.    66   4  63    65   3  62     258040.3020        0.0124   0.0500
 151.    65   5  61    64   4  60     258035.6390       -0.0406   0.0500
 152.    64   6  59    63   5  58     258038.5770        0.0020   0.0500
 153.    63   7  57    62   6  56     258052.7690       -0.0033   0.0500
 154.    62   8  55    61   7  54     258083.6280        0.0198   0.0500
 155.    61   9  53    60   8  52     258138.8260        0.0849   0.0500
 156.    60  10  51    59   9  50     258229.4670        0.0034   0.0500
 157.    59  11  49    58  10  48     258372.9980       -0.0399   0.0500
 158.E   58  12  47    57  11  46     258597.0730       -0.1912   0.0500--excl  
 159.    57  12  45    56  13  44     258947.0820        0.0881   0.0500
 160.    57  13  45    56  12  44     258952.2920        0.1128   0.0500
 161.    36  14  22    35  13  23     257168.0490       -0.0412   0.0500
 162.    37  14  24    36  13  23     257482.4790        0.0585   0.0500
 163.    31  17  15    30  16  14     257478.2910        0.0629   0.0500
 164.    28  19  10    27  18   9     257769.6770        0.0279   0.0500
 165.    25  21   4    24  20   5     257752.9870        0.0496   0.0500
 166.    35  15  20    34  14  21     260394.6860        0.0212   0.0500
!
 167.    56  13  43    55  14  42     259470.6410       -0.0247   0.0500
 168.    56  14  43    55  13  42     259573.7260       -0.0074   0.0500
 169.    55  14  41    54  15  40     259767.9210       -0.0019   0.0500
 170.    54  15  40    53  14  39     258446.8490        0.0596   0.0500
 171.    48  15  34    47  14  33     259261.3960       -0.0616   0.0500
 172.    39  14  26    38  13  25     259723.2550        0.0229   0.0500
 173.    35  15  21    34  14  20     260261.6610       -0.1163   0.0500
 174.    33  16  18    32  15  17     259239.0130       -0.0458   0.0500
 175.    33  16  17    32  15  18     259240.8930       -0.0477   0.0500
 176.    30  18  13    29  17  12     259976.7920        0.0048   0.0500
 177.    27  20   7    26  19   8     260092.5650        0.0141   0.0500
 178.    24  22   2    23  21   3     260028.0020        0.0074   0.0500
!
 179.    71  11  61    70  10  60     302718.7690        0.0102   0.0500
 180.    70  12  59    69  11  58     302825.6400        0.0357   0.0500
 181.    69  13  57    68  12  56     302982.9720       -0.0263   0.0500
 182.E   67  15  53    66  14  52     303551.6500       -0.1565   0.1000--excl  
 183.E   67  14  53    66  15  52     303551.6500        0.4496   0.1000--excl  
 184.    66  16  51    65  15  50     304065.4880       -0.0936   0.0500
 185.    66  15  51    65  16  50     304052.7260        0.0699   0.0500
 186.    35  21  15    34  20  14     303872.4130        0.0262   0.0500
 187.    29  25   5    28  24   4     303949.8630        0.0138   0.0500
 188.    32  23  10    31  22   9     303998.7780       -0.0318   0.0500
 189.    71  17  54    70  18  53     330602.5830        0.0443   0.0500
 190.    71  18  54    70  17  53     330644.7240        0.0303   0.0500
 191.    70  18  52    69  19  51     331373.5060        0.0390   0.0500
!
 192.    89   1  89    88   0  88     332290.9200       -0.0499   0.0500
 193.    88   2  87    87   1  86     332277.1980       -0.0500   0.0500
 194.    87   3  85    86   2  84     332264.0220       -0.0094   0.0500
 195.    86   4  83    85   3  82     332252.1070        0.0015   0.0500
 196.    85   5  81    84   4  80     332242.4650        0.0067   0.0500
 197.    84   6  79    83   5  78     332236.3480        0.0092   0.0500
 198.    83   7  77    82   6  76     332235.3090       -0.0259   0.0500
 199.    82   8  75    81   7  74     332241.4260       -0.0542   0.0500
 200.    81   9  73    80   8  72     332257.4080        0.0059   0.0500
 201.    80  10  71    79   9  70     332286.5250       -0.0070   0.0500
 202.    79  11  69    78  10  68     332333.4690        0.0601   0.0500
 203.    78  12  67    77  11  66     332404.1590        0.0251   0.0500
 204.    77  13  65    76  12  64     332507.0840        0.0158   0.0500
 205.    76  14  63    75  13  62     332653.9590        0.0053   0.0500
 206.    75  15  61    74  14  60     332861.7910       -0.0089   0.0500
 207.    41  21  21    40  20  20     331064.7890        0.0095   0.0500
 208.    29  29   1    28  28   0     331580.3070       -0.0008   0.0500
 209.    38  23  16    37  22  15     331605.3560       -0.0372   0.0500
 210.    32  27   6    31  26   5     331679.1840       -0.0031   0.0500
 211.    35  25  11    34  24  10     331723.6950       -0.0128   0.0500
!
!  Q-types
!
 212.E   43  38   5    43  37   6     258670.0330       -0.1553   0.0500--excl  
 213.    44  38   6    44  37   7     258579.1580        0.0811   0.0500
 214.    45  38   7    45  37   8     258481.6000       -0.0390   0.0500
 215.    46  38   8    46  37   9     258377.5640       -0.0106   0.0500
 216.    47  38   9    47  37  10     258266.5870        0.0120   0.0500
 217.    48  38  10    48  37  11     258148.3740        0.0523   0.0500
 218.    49  38  11    49  37  12     258022.4410       -0.0457   0.0500
 219.    50  38  12    50  37  13     257888.7150       -0.0169   0.0500
 220.    51  38  13    51  37  14     257746.7630        0.0544   0.0500
 221.    53  38  15    53  37  16     257436.4060       -0.0011   0.0500
 222.    54  38  16    54  37  17     257267.3590       -0.0160   0.0500
 223.    70  39  31    70  38  32     260354.6760       -0.0184   0.0500
 224.    71  39  32    71  38  33     259985.8360       -0.0056   0.0500
 225.    76  39  37    76  38  38     257865.9800        0.0398   0.0500
 226.    77  39  38    77  38  39     257381.4410       -0.0403   0.0500
 227.    68  49  19    68  48  20     332857.2160       -0.0221   0.0500
 228.    69  49  20    69  48  21     332692.9190       -0.0266   0.0500
 229.    71  49  22    71  48  23     332342.0140       -0.1186   0.0500
 230.    74  49  25    74  48  26     331756.6700       -0.0390   0.0500
 231.    75  49  26    75  48  27     331544.8320        0.0654   0.0500
 232.    76  49  27    76  48  28     331323.9860        0.0043   0.0500
 233.    77  49  28    77  48  29     331094.1400        0.0616   0.0500
 234.    79  49  30    79  48  31     330605.8360        0.0619   0.0500
 235.    86  40  46    86  39  47     260009.3330       -0.0069   0.0500
 236.    87  40  47    87  39  48     259324.7920        0.0048   0.0500
 237.    73   3  70    73   2  71     257229.3500        0.0309   0.0500
 238.    80   8  72    80   7  73     257394.1930       -0.0446   0.0500
 239.    82   9  73    82   8  74     259456.7550       -0.0342   0.0500
 240.    85  12  74    85  11  75     259631.5090       -0.0511   0.0500
 241.    88  14  75    88  13  76     259483.7360       -0.0147   0.0500
 242.    89  14  75    89  13  76     257380.0340       -0.0227   0.0500
 243.    96  18  78    96  17  79     259436.5490        0.1238   0.0500
 244.   100   8  92   100   7  93     331708.2690       -0.0574   0.0500
------------------------------------------------------------------------------------------------------

 Sigma   =       0.048432                             234 Distinct lines in fit
 Sigma.w =       0.968639                             225 Degrees of freedom

 A    /MHz          5778.56502(30)         LJK /mHz           [ 0.]               
 B    /MHz          2730.18938(14)         LKKJ/mHz           [ 0.]               
 C    /MHz          1857.14913(12)         LK  /mHz           [ 0.]               
  DJ  /kHz             0.137264(16)        lJ  /mHz           [ 0.]               
  DJK /kHz             0.203231(70)        lJK /mHz           [ 0.]               
  DK  /kHz             0.93003(27)         lKJ /mHz           [ 0.]               
  dJ  /kHz             0.0456266(56)       lK  /mHz           [ 0.]               
  dK  /kHz             0.364984(95)       PJ   /microHz       [ 0.]               
 HJ   / Hz           [ 0.]                PJJK /microHz       [ 0.]               
 HJK  / Hz           [ 0.]                PJK  /microHz       [ 0.]               
 HKJ  / Hz           [ 0.]                PKJ  /microHz       [ 0.]               
 HK   / Hz             0.000571(65)       PKKJ /microHz       [ 0.]               
 hJ   / Hz           [ 0.]                PK   /microHz       [ 0.]               
 hJK  / Hz           [ 0.]                pJ   /microHz       [ 0.]               
 hK   / Hz           [ 0.]                pJJK /microHz       [ 0.]               
  LJ  /mHz           [ 0.]                pJK  /microHz       [ 0.]               
  LJJK/mHz           [ 0.]                pKKJ /microHz       [ 0.]               
                                          pK   /microHz       [ 0.]               

 CORRELATION COEFFICIENTS, C.ij:

          A        B        C         DJ       DJK      DK       dJ       dK  

 A        1.0000
 B       -0.0388   1.0000
 C       -0.0299   0.7765   1.0000
  DJ     -0.0822   0.7938   0.5989   1.0000
  DJK     0.2692  -0.1644  -0.0233  -0.4015   1.0000
  DK      0.7126  -0.2076  -0.2161  -0.1437  -0.1827   1.0000
  dJ     -0.0656   0.4664  -0.0202   0.7028  -0.4648  -0.0181   1.0000
  dK     -0.1286   0.1891  -0.0236   0.5574  -0.1722  -0.1382   0.5914   1.0000
 HK       0.6754  -0.1751  -0.1488  -0.1863   0.0652   0.9346  -0.1240  -0.1307

          HK   

 HK       1.0000

 Mean value of |C.ij|, i.ne.j =   0.2950
 Mean value of  C.ij,  i.ne.j =   0.1124


 Distribution of values of |C.ij|, i.ne.j:

                  10        20        30        40        50        60
          ....,....|....,....|....,....|....,....|....,....|....,....|....,..
  6 <0.05 ******
  3 <0.10 ***
  6 <0.15 ******
  6 <0.20 ******
  2 <0.25 **
  1 <0.30 *
  0 <0.35
  0 <0.40
  1 <0.45 *
  2 <0.50 **
  0 <0.55
  3 <0.60 ***
  0 <0.65
  1 <0.70 *
  2 <0.75 **
  2 <0.80 **
  0 <0.85
  0 <0.90
  1 <0.95 *
  0 <1.00
_______________________________________________________________________________

 MOST INFLUENTIAL TRANSITIONS:
                                          Observed     Obs-Calc   hjj > 0.500

  243.    96  18  78    96  17  79     259436.5490        0.1238   0.5257

                                              mean of all values = 0.0381

 WORST FITTING LINES (line number=(o-c)/error):
      88=  3.2     35= -2.9     86=  2.9    117= -2.8     96=  2.8     91=  2.5
_______________________________________________________________________________


/////////////////////////////////////////////////////////////////////////////////////////////
//////////////// cut here - please display and print using a fixed width font ///////////////
/////////////////////////////////////////////////////////////////////////////////////////////


 2-aminopyridine 5D, O+ state (ground)                Mon Sep 20 14:21:18 2021

-------------------------------------------------------------------------------------=========
                                              obs         o-c     error     blends     Notes
                                                                         o-c      wt
    / instead of : below denotes (o-c)>3*err
-------------------------------------------------------------------------------------=========
   1:  1  1  1  2  3    0  0  0  2  2         7579.9228   0.0016  0.002               
   2:  1  1  1  1  2    0  0  0  1  1         7580.3802  -0.0023  0.002               
   3:  1  1  1  2  2    0  0  0  2  2         7579.3045  -0.0016  0.002               
   4:  1  1  1  1  1    0  0  0  1  1         7578.7661   0.0000  0.002               
   5:  1  1  1  2  1    0  0  0  2  2         7581.1790   0.0000  0.002               
!
   6:  2  1  2  2  4    1  0  1  2  3        11182.8054   0.0005  0.002               
   7:  2  1  2  1  3    1  0  1  1  2        11182.1061  -0.0046  0.002               
   8:  2  1  2  2  1    1  0  1  2  1        11182.5795   0.0004  0.002               
   9/  2  1  2  2  3    1  0  1  2  2        11183.3768  -0.0086  0.002               
  10:  2  1  2  1  2    1  0  1  2  2        11181.1611   0.0023  0.002               
  11:  2  1  2  0  2    1  0  1  0  1        11182.9018  -0.0041  0.002               
  12:  2  1  2  1  2    1  0  1  2  1        11182.9539  -0.0043  0.002               
  13:  2  1  2  2  2    1  0  1  1  1        11183.1705  -0.0013  0.002               
  14:  2  1  2  2  0    1  0  1  2  1        11183.5534  -0.0021  0.002               
  15:  2  1  2  1  1    1  0  1  1  1        11183.6616   0.0059  0.002   0.0003 0.54  
  16:  2  1  2  1  1    1  0  1  1  0        11183.6616  -0.0064  0.002   0.0003 0.46  
  17:  2  1  2  2  1    1  0  1  2  2        11180.7860   0.0065  0.002   0.0019 0.39  
  18:  2  1  2  2  1    1  0  1  1  0        11180.7860  -0.0010  0.002   0.0019 0.61  
  19:  2  1  2  2  0    1  0  1  1  1        11181.7520   0.0007  0.002               
  20:  2  1  2  0  2    1  0  1  1  1        11182.1857  -0.0013  0.002               
  21:  2  1  2  2  3    1  0  1  2  3        11184.1043   0.0012  0.002  -0.0009 0.71  
  22:  2  1  2  2  3    1  0  1  1  2        11184.1043  -0.0062  0.002  -0.0009 0.29  
!
  23:  3  0  3  2  5    2  1  2  2  4        10231.1858   0.0006  0.002               
  24:  3  0  3  1  4    2  1  2  1  3        10231.4941   0.0035  0.002               
  25:  3  0  3  1  3    2  1  2  1  2        10231.6156  -0.0022  0.002               
!
  26:  3  1  3  1  4    2  0  2  1  3        14436.5728  -0.0002  0.002               
  27:  3  1  3  1  3    2  0  2  1  2        14437.0804  -0.0041  0.002               
  28/  3  1  3  2  5    2  0  2  2  4        14437.2088   0.0062  0.002               
  29:  3  1  3  2  4    2  0  2  2  3        14437.8764   0.0023  0.002               
  30:  3  1  3  0  3    2  0  2  0  2        14437.3050   0.0007  0.002               
  31/  3  1  3  2  3    2  0  2  2  2        14437.4338  -0.0065  0.002               
  32:  3  1  3  1  2    2  0  2  1  1        14438.0819  -0.0038  0.002               
!
  33:  4  0  4  1  5    3  1  3  1  4        14757.3950  -0.0025  0.002               
  34:  4  0  4  1  3    3  1  3  1  2        14757.1036   0.0024  0.002               
  35:  4  0  4  1  4    3  1  3  1  3        14757.4774  -0.0002  0.002               
  36:  4  0  4  2  3    3  1  3  2  2        14757.5340   0.0020  0.002               
!
  37/  4  1  4  1  5    3  0  3  1  4        17516.4213   0.0078  0.002               
  38:  4  1  4  2  5    3  0  3  2  4        17517.4856   0.0042  0.002               
!
! bQ
!
  39:  2  2  1  2  3    2  1  2  2  3        11929.1148   0.0012  0.002               
  40/  2  2  1  2  4    2  1  2  2  4        11931.1916   0.0085  0.002               
  41:  2  2  1  1  3    2  1  2  1  3        11931.8843   0.0056  0.002               
  42:  2  2  1  2  1    2  1  2  1  2        11932.5326  -0.0021  0.002  -0.0047 0.47  
  43:  2  2  1  0  2    2  1  2  1  2        11932.5326  -0.0069  0.002  -0.0047 0.53  
!
  44:  3  2  2  2  4    3  1  3  2  4        13227.6171  -0.0039  0.002               
  45:  3  2  2  1  2    3  1  3  2  2        13230.5721   0.0033  0.002               
  46/  3  2  2  2  3    3  1  3  2  3        13228.1253  -0.0087  0.002               
  47:  3  2  2  2  5    3  1  3  2  5        13229.2539   0.0053  0.002               
--------------------------------------------------------------------------------

PARAMETERS IN FIT (values truncated and Nlines statistics):

        10000            A  /MHz         5778.43386(20)                        1
        20000            B  /MHz         2613.82591(21)                        2
        30000            C  /MHz         1801.462622(77)                       3

          299           DJ  /kHz          [ 0.1374]                            4
         1199          DJK  /kHz          [ 0.2026]                            5
         2099           DK  /kHz          [ 0.937]                             6
        40199           dJ  /kHz          [ 0.04581]                           7
        41099           dK  /kHz          [ 0.3656]                            8

    110010000     X.aa*3/2  /MHz            3.6005(25)                         9
    110040000     X(b-c)/4  /MHz            1.50555(94)                       10
    110610000         X.ab  /MHz          [ 0.]                               11
    220010000     X.aa*3/2  /MHz           -0.0484(51)                        12
    220040000     X(b-c)/4  /MHz           -1.1694(12)                        13
    220610000         X.ab  /MHz          [ 2.92]                             14
    220410000         X.ac  /MHz          [ 0.]                               15

 MICROWAVE AVG =       -0.000148 MHz, IR AVG =        0.00000                 
 MICROWAVE RMS =        0.003907 MHz, IR RMS =        0.00000                 
 END OF ITERATION  1 OLD, NEW RMS ERROR=        1.95326         1.95326       

  distinct frequency lines in fit:    43
       distinct parameters of fit:     7

                                    upper state  lower state         overall
      limits of quantum number  1:      1    4       0    3           0    4
      limits of quantum number  2:      0    2       0    1           0    2
      limits of quantum number  3:      1    4       0    3           0    4
      limits of quantum number  4:      0    2       0    2           0    2
      limits of quantum number  5:      0    5       0    5           0    5

                  frequency range:        7578        17517


 PARAMETERS IN FIT WITH STANDARD ERRORS ON THOSE THAT ARE FITTED:
 (values rounded and degrees of freedom, Ndegf=Nlines-Nconst, statistics)

        10000            A  /MHz         5778.43386(44)                        1
        20000            B  /MHz         2613.82591(45)                        2
        30000            C  /MHz         1801.46262(16)                        3

          299           DJ  /kHz          [ 0.1374]                            4
         1199          DJK  /kHz          [ 0.2026]                            5
         2099           DK  /kHz          [ 0.937]                             6
        40199           dJ  /kHz          [ 0.04581]                           7
        41099           dK  /kHz          [ 0.3656]                            8

    110010000     X.aa*3/2  /MHz            3.6005(54)                         9
    110040000     X(b-c)/4  /MHz            1.5056(20)                        10
    110610000         X.ab  /MHz          [ 0.]                               11
    220010000     X.aa*3/2  /MHz           -0.048(11)                         12
    220040000     X(b-c)/4  /MHz           -1.1695(25)                        13
    220610000         X.ab  /MHz          [ 2.92]                             14
    220410000         X.ac  /MHz          [ 0.]                               15

------------------------------------------------------------------------------------------
 Worst fitted parameters, with greater than 20% uncertainty:                            %

    220010000     X.aa*3/2  /MHz           -0.048(11)                         12      22.5
------------------------------------------------------------------------------------------

 CORRELATION COEFFICIENTS, C.ij:

           A        B        C        X.aa*3/2 X(b-c)/4 X.aa*3/2 X(b-c)/4

A           1.0000
B           0.0052   1.0000
C           0.0415  -0.1950   1.0000
X.aa*3/2    0.0222   0.0529   0.0467   1.0000
X(b-c)/4    0.1407   0.0074  -0.0378  -0.0520   1.0000
X.aa*3/2    0.1609   0.0238  -0.0709   0.1691   0.0716   1.0000
X(b-c)/4    0.1697   0.0985  -0.0015  -0.0528   0.3548   0.0424   1.0000

 Mean value of |C.ij|, i.ne.j =   0.0865
 Mean value of  C.ij,  i.ne.j =   0.0475


 No correlations with absolute value greater than 0.9950


 Worst fitted lines (obs-calc/error):

    46:   -4.3          9:   -4.3         40:    4.2         37:    3.9
    31:   -3.2         28:    3.1         41:    2.8         47:    2.6
    42:   -2.3          7:   -2.3         12:   -2.1         38:    2.1
    11:   -2.1         27:   -2.1         44:   -1.9         32:   -1.9
    24:    1.8         45:    1.6         33:   -1.2         34:    1.2
     2:   -1.1         10:    1.1         29:    1.1         25:   -1.1
    14:   -1.0         36:    1.0         17:    0.9          3:   -0.8
     1:    0.8         20:   -0.6         13:   -0.6         39:    0.6
    21:   -0.4         30:    0.3         19:    0.3         23:    0.3
     6:    0.2          8:    0.2         15:    0.1         26:   -0.1
    35:   -0.1         43:    0.0         22:    0.0         18:    0.0
    16:    0.0          5:    0.0          4:    0.0

    46/  3  2  2  2  3    3  1  3  2  3        13228.1253  -0.0087  0.002
     9/  2  1  2  2  3    1  0  1  2  2        11183.3768  -0.0086  0.002
    40/  2  2  1  2  4    2  1  2  2  4        11931.1916   0.0085  0.002
    37/  4  1  4  1  5    3  0  3  1  4        17516.4213   0.0078  0.002
    31/  3  1  3  2  3    2  0  2  2  2        14437.4338  -0.0065  0.002
    28/  3  1  3  2  5    2  0  2  2  4        14437.2088   0.0062  0.002
    41:  2  2  1  1  3    2  1  2  1  3        11931.8843   0.0056  0.002
    47:  3  2  2  2  5    3  1  3  2  5        13229.2539   0.0053  0.002
    42:  2  2  1  2  1    2  1  2  1  2        11932.5326  -0.0021  0.002  -0.0047 0.47
     7:  2  1  2  1  3    1  0  1  1  2        11182.1061  -0.0046  0.002
                                           _____________________________________
__________________________________________/ SPFIT output reformatted with PIFORM


/////////////////////////////////////////////////////////////////////////////////////////////
//////////////// cut here - please display and print using a fixed width font ///////////////
/////////////////////////////////////////////////////////////////////////////////////////////


 2-aminopyridine(6D), O+ state (ground)               Mon Sep 20 14:59:01 2021

-------------------------------------------------------------------------------------=========
                                              obs         o-c     error     blends     Notes
                                                                         o-c      wt
    / instead of : below denotes (o-c)>3*err
-------------------------------------------------------------------------------------=========
!
! scan2 
!
   1/  2  1  2  1  2    1  0  1  2  2        10918.2923  -0.0062  0.002               
   2:  2  1  2  1  3    1  0  1  1  2        10919.2113  -0.0040  0.002               
   3/  2  1  2  2  1    1  0  1  2  1        10919.7028  -0.0079  0.002               
   4:  2  1  2  2  4    1  0  1  2  3        10919.9525   0.0012  0.002               
   5:  2  1  2  0  2    1  0  1  0  1        10920.0862   0.0102  0.002   0.0044 0.60  
   6:  2  1  2  1  2    1  0  1  2  1        10920.0862  -0.0042  0.002   0.0044 0.40  
   7:  2  1  2  2  2    1  0  1  1  2        10921.0021  -0.0012  0.002               
!
! scan3 
!
   8:  1  1  1  1  1    0  0  0  1  1         7296.0607  -0.0005  0.002               
   9:  1  1  1  2  2    0  0  0  2  2         7296.5900   0.0008  0.002               
  10:  1  1  1  1  0    0  0  0  1  1         7297.0521   0.0036  0.002               
  11:  1  1  1  0  1    0  0  0  0  0         7297.2271   0.0031  0.002               
  12:  1  1  1  2  3    0  0  0  2  2         7297.2612   0.0037  0.002               
  13:  1  1  1  1  2    0  0  0  1  1         7297.7146  -0.0021  0.002               
!
! scan4 
!
  14:  3  0  3  1  2    2  1  2  1  1        10778.4896  -0.0007  0.002               
  15:  3  0  3  2  3    2  1  2  2  2        10778.5365  -0.0050  0.002               
  16:  3  0  3  1  4    2  1  2  1  3        10778.8757  -0.0021  0.002               
  17:  3  0  3  1  3    2  1  2  1  2        10778.9987  -0.0039  0.002               
!
! scan6 
!
  18:  3  1  3  2  2    2  0  2  2  1        14174.8776   0.0169  0.002   0.0058 0.28  
  19:  3  1  3  1  4    2  0  2  1  3        14174.8776   0.0015  0.002   0.0058 0.72  
  20/  3  1  3  1  3    2  0  2  1  2        14175.4116  -0.0097  0.002               
  21:  3  1  3  2  5    2  0  2  2  4        14175.5264  -0.0015  0.002               
  22:  3  1  3  0  3    2  0  2  0  2        14175.6173   0.0058  0.002               
  23:  3  1  3  2  1    2  0  2  2  0        14175.7109   0.0064  0.002  -0.0044 0.21  
  24:  3  1  3  2  3    2  0  2  2  2        14175.7109  -0.0072  0.002  -0.0044 0.79  
  25:  3  1  3  2  4    2  0  2  2  3        14176.1648  -0.0054  0.002               
!
! scan9 
!
  26/  4  0  4  1  5    3  1  3  1  4        15242.3580   0.0090  0.002               
  27:  4  0  4  2  5    3  1  3  2  4        15242.2895   0.0049  0.002   0.0043 0.73  
  28:  4  0  4  2  2    3  1  3  2  1        15242.2895   0.0026  0.002   0.0043 0.27  
  29:  4  0  4  1  4    3  1  3  1  3        15242.4530   0.0042  0.002               
!
! scan10 
!
  30:  4  1  4  1  4    3  0  3  1  3        17286.5138   0.0054  0.002               
  31:  4  1  4  2  6    3  0  3  2  5        17286.5460   0.0022  0.002               
  32:  4  1  4  2  4    3  0  3  2  3        17286.6496   0.0009  0.002               
  33:  4  1  4  0  4    3  0  3  0  3        17286.5983   0.0096  0.002  -0.0001 0.69  
  34:  4  1  4  2  2    3  0  3  2  1        17286.5983  -0.0222  0.002  -0.0001 0.31  
  35:  4  1  4  1  3    3  0  3  1  2        17287.1406  -0.0053  0.002               
!
! bQ scan7 
!
  36:  2  2  1  2  3    2  1  2  2  3        11021.6952   0.0027  0.002               
  37:  2  2  1  1  2    2  1  2  0  2        11023.6678  -0.0001  0.002               
  38/  2  2  1  2  4    2  1  2  2  4        11023.7640   0.0077  0.002               
  39:  2  2  1  2  3    2  1  2  1  2        11023.9087  -0.0031  0.002               
  40:  2  2  1  1  3    2  1  2  1  3        11024.4194   0.0023  0.002               
  41:  2  2  1  2  1    2  1  2  1  2        11025.0976   0.0180  0.002   0.0030 0.32  
  42:  2  2  1  0  2    2  1  2  1  2        11025.0976  -0.0039  0.002   0.0030 0.68  
!
! bQ scan8 
!
  43:  3  2  2  2  4    3  1  3  2  4        12459.2493   0.0017  0.002               
  44:  3  2  2  0  3    3  1  3  0  3        12460.7446  -0.0047  0.002               
  45:  3  2  2  2  5    3  1  3  2  5        12460.8748  -0.0025  0.002               
  46:  3  2  2  0  3    3  1  3  1  3        12461.5702   0.0015  0.002               
  47:  3  2  2  1  4    3  1  3  1  4        12461.6708  -0.0050  0.002               
--------------------------------------------------------------------------------

PARAMETERS IN FIT (values truncated and Nlines statistics):

        10000            A  /MHz         5485.85599(19)                        1
        20000            B  /MHz         2700.45409(23)                        2
        30000            C  /MHz         1811.367491(71)                       3

          299           DJ  /kHz          [ 0.1374]                            4
         1199          DJK  /kHz          [ 0.2026]                            5
         2099           DK  /kHz          [ 0.937]                             6
        40199           dJ  /kHz          [ 0.04581]                           7
        41099           dK  /kHz          [ 0.3656]                            8

    110010000     X.aa*3/2  /MHz            3.5732(33)                         9
    110040000     X(b-c)/4  /MHz            1.5020(11)                        10
    110610000         X.ab  /MHz          [ 0.]                               11
    220010000     X.aa*3/2  /MHz            0.2257(52)                        12
    220040000     X(b-c)/4  /MHz           -1.2171(15)                        13
    220610000         X.ab  /MHz          [ 2.92]                             14

 MICROWAVE AVG =       -0.000050 MHz, IR AVG =        0.00000                 
 MICROWAVE RMS =        0.004354 MHz, IR RMS =        0.00000                 
 END OF ITERATION  1 OLD, NEW RMS ERROR=        2.17724         2.17724       

  distinct frequency lines in fit:    41
       distinct parameters of fit:     7

                                    upper state  lower state         overall
      limits of quantum number  1:      1    4       0    3           0    4
      limits of quantum number  2:      0    2       0    1           0    2
      limits of quantum number  3:      1    4       0    3           0    4
      limits of quantum number  4:      0    2       0    2           0    2
      limits of quantum number  5:      0    6       0    5           0    6

                  frequency range:        7296        17287


 PARAMETERS IN FIT WITH STANDARD ERRORS ON THOSE THAT ARE FITTED:
 (values rounded and degrees of freedom, Ndegf=Nlines-Nconst, statistics)

        10000            A  /MHz         5485.85599(45)                        1
        20000            B  /MHz         2700.45410(55)                        2
        30000            C  /MHz         1811.36749(17)                        3

          299           DJ  /kHz          [ 0.1374]                            4
         1199          DJK  /kHz          [ 0.2026]                            5
         2099           DK  /kHz          [ 0.937]                             6
        40199           dJ  /kHz          [ 0.04581]                           7
        41099           dK  /kHz          [ 0.3656]                            8

    110010000     X.aa*3/2  /MHz            3.5732(79)                         9
    110040000     X(b-c)/4  /MHz            1.5021(27)                        10
    110610000         X.ab  /MHz          [ 0.]                               11
    220010000     X.aa*3/2  /MHz            0.226(12)                         12
    220040000     X(b-c)/4  /MHz           -1.2171(35)                        13
    220610000         X.ab  /MHz          [ 2.92]                             14

 CORRELATION COEFFICIENTS, C.ij:

           A        B        C        X.aa*3/2 X(b-c)/4 X.aa*3/2 X(b-c)/4

A           1.0000
B          -0.0938   1.0000
C           0.1773  -0.1198   1.0000
X.aa*3/2   -0.1074  -0.0505  -0.0485   1.0000
X(b-c)/4   -0.0931  -0.0659   0.0969  -0.0518   1.0000
X.aa*3/2    0.0285  -0.0806   0.0040   0.0209   0.1510   1.0000
X(b-c)/4   -0.0724  -0.0229  -0.0035  -0.0712   0.2597  -0.1781   1.0000

 Mean value of |C.ij|, i.ne.j =   0.0856
 Mean value of  C.ij,  i.ne.j =  -0.0153


 No correlations with absolute value greater than 0.9950


 Worst fitted lines (obs-calc/error):

    20:   -4.8         26:    4.5          3:   -4.0         38:    3.9
     1:   -3.1         18:    2.9         22:    2.9         30:    2.7
    25:   -2.7         35:   -2.6         47:   -2.5         15:   -2.5
    44:   -2.4          5:    2.2         23:   -2.2         27:    2.2
    29:    2.1          2:   -2.0         17:   -1.9         12:    1.9
    10:    1.8         39:   -1.5         11:    1.5         41:    1.5
    36:    1.4         45:   -1.2         40:    1.1         31:    1.1
    13:   -1.0         16:   -1.0         43:    0.8         46:    0.8
    21:   -0.8          4:    0.6          7:   -0.6         32:    0.4
     9:    0.4         14:   -0.3          8:   -0.2         33:   -0.1
    37:   -0.1         42:    0.0         34:    0.0         28:    0.0
    24:    0.0         19:    0.0          6:    0.0

    20/  3  1  3  1  3    2  0  2  1  2        14175.4116  -0.0097  0.002
    26/  4  0  4  1  5    3  1  3  1  4        15242.3580   0.0090  0.002
     3/  2  1  2  2  1    1  0  1  2  1        10919.7028  -0.0079  0.002
    38/  2  2  1  2  4    2  1  2  2  4        11023.7640   0.0077  0.002
     1/  2  1  2  1  2    1  0  1  2  2        10918.2923  -0.0062  0.002
    18:  3  1  3  2  2    2  0  2  2  1        14174.8776   0.0169  0.002   0.0058 0.28
    22:  3  1  3  0  3    2  0  2  0  2        14175.6173   0.0058  0.002
    30:  4  1  4  1  4    3  0  3  1  3        17286.5138   0.0054  0.002
    25:  3  1  3  2  4    2  0  2  2  3        14176.1648  -0.0054  0.002
    35:  4  1  4  1  3    3  0  3  1  2        17287.1406  -0.0053  0.002
                                           _____________________________________
__________________________________________/ SPFIT output reformatted with PIFORM


/////////////////////////////////////////////////////////////////////////////////////////////
/////////////////////////////////////////////////////////////////////////////////////////////
/////////////////////////////////////////////////////////////////////////////////////////////
